# Supplementary material for: Unveiling the microbiome of hydroponically cultivated lettuce: impact of Phytophthora cryptogea infection on plant-associated microorganisms
Source: FEMS Microbiol Ecol. 2024 Feb 5;100(3):fiae010. doi: 10.1093/femsec/fiae010 (PMC10872686; doi:10.1093/femsec/fiae010)
Supplement: fiae010_Supplemental_Files [file fiae010_supplemental_files.zip]

Archive with 2 entries (2 files):
- Vlasselaer_Supporting_data Information_(Figures).docx
- Vlasselaer_Supporting_data information_(Tables).xlsx
