# Supplementary material for: Unveiling the microbiome of hydroponically cultivated lettuce: impact of Phytophthora cryptogea infection on plant-associated microorganisms
Source: FEMS Microbiol Ecol. 2024 Feb 5;100(3):fiae010. doi: 10.1093/femsec/fiae010 (PMC10872686; doi:10.1093/femsec/fiae010)
Supplement: fiae010_Supplemental_Files [file fiae010_supplemental_files.zip › Vlasselaer_Supporting_data information_(Tables).xlsx]

## Sheet: Table S1 Illumina primers
Table S1: Primer design and sample-specific barcodes for the bacterial V4 region of the 16S rRNA gene.
			Sample Barcodes
Illumina Primer Design		ASV	Sample ID	Health status	Grower	Microbiome	Index (i7)	Sequence	Index (i5)	Sequence
Forward	<Forward Adapter> <i5> <pad> <link> <Forward Target Specific Primer>		G1-ENS1	Non-symptomatic	Grower1	Endosphere	SB703	TAGCAGCT	SA501	ATCGTACG
Reverse	<Reverse Adapter> <i7> <pad> <link> <Reverse Target Specific Primer>		G1-ENS2	Non-symptomatic	Grower1	Endosphere	SB703	TAGCAGCT	SA502	ACTATCTG
			G1-ENS3	Non-symptomatic	Grower1	Endosphere	SB703	TAGCAGCT	SA503	TAGCGAGT
Adapter (Forward)	AATGATACGGCGACCACCGAGATCTACAC		G1-ENS4	Non-symptomatic	Grower1	Endosphere	SB703	TAGCAGCT	SA504	CTGCGTGT
Adapter (Reverse)	CAAGCAGAAGACGGCATACGAGAT		G1-ENS5*	Non-symptomatic	Grower1	Endosphere	SA703	ACGCTACT	SA507	GGATATCT
i5 (Forward)	see sample barcodes		G1-ENS6	Non-symptomatic	Grower1	Endosphere	SA703	ACGCTACT	SA508	GACACCGT
i7 (Reverse)	see sample barcodes		G1-ENS7	Non-symptomatic	Grower1	Endosphere	SA704	ACTCACTG	SA501	ATCGTACG
pad (Forward)	TATGGTAATT		G1-ENS8	Non-symptomatic	Grower1	Endosphere	SB701	CTCGACTT	SA501	ATCGTACG
pad (Reverse)	AGTCAGTCAG		G1-RNS1	Non-symptomatic	Grower1	Rhizosphere	SB704	TCTCTATG	SA501	ATCGTACG
link (Forward)	GT		G1-RNS2	Non-symptomatic	Grower1	Rhizosphere	SB704	TCTCTATG	SA502	ACTATCTG
link (Reverse)	CC		G1-RNS3	Non-symptomatic	Grower1	Rhizosphere	SB704	TCTCTATG	SA503	TAGCGAGT
			G1-RNS4	Non-symptomatic	Grower1	Rhizosphere	SB704	TCTCTATG	SA504	CTGCGTGT
Forward primer (515F)	5' - GTG CCA GCM GCC GCG GTA A - 3'		G1-RNS5	Non-symptomatic	Grower1	Rhizosphere	SA704	ACTCACTG	SA506	CGTGAGTG
Reverse primer (806R)	5' - GGA CTA CHV GGG TWT CTA AT - 3'		G1-RNS6	Non-symptomatic	Grower1	Rhizosphere	SA704	ACTCACTG	SA507	GGATATCT
			G1-RNS7	Non-symptomatic	Grower1	Rhizosphere	SA704	ACTCACTG	SA508	GACACCGT
			G1-RNS8	Non-symptomatic	Grower1	Rhizosphere	SA705	TGAGTACG	SA501	ATCGTACG
			G2-ENS1	Non-symptomatic	Grower2	Endosphere	SB705	GATCTACG	SA501	ATCGTACG
			G2-ENS2	Non-symptomatic	Grower2	Endosphere	SB705	GATCTACG	SA502	ACTATCTG
			G2-ENS3*	Non-symptomatic	Grower2	Endosphere	SB705	GATCTACG	SA503	TAGCGAGT
			G2-ENS4*	Non-symptomatic	Grower2	Endosphere	SB705	GATCTACG	SA504	CTGCGTGT
			G2-ENS5*	Non-symptomatic	Grower2	Endosphere	SA705	TGAGTACG	SA505	TCATCGAG
			G2-ENS6*	Non-symptomatic	Grower2	Endosphere	SA705	TGAGTACG	SA506	CGTGAGTG
			G2-ENS7*	Non-symptomatic	Grower2	Endosphere	SA705	TGAGTACG	SA507	GGATATCT
			G2-ENS8*	Non-symptomatic	Grower2	Endosphere	SA705	TGAGTACG	SA508	GACACCGT
			G2-RNS1	Non-symptomatic	Grower2	Rhizosphere	SB706	GTAACGAG	SA501	ATCGTACG
			G2-RNS2	Non-symptomatic	Grower2	Rhizosphere	SB706	GTAACGAG	SA502	ACTATCTG
			G2-RNS3	Non-symptomatic	Grower2	Rhizosphere	SB706	GTAACGAG	SA503	TAGCGAGT
			G2-RNS4	Non-symptomatic	Grower2	Rhizosphere	SB706	GTAACGAG	SA504	CTGCGTGT
			G2-RNS5	Non-symptomatic	Grower2	Rhizosphere	SA707	TAGTCTCC	SA501	ATCGTACG
			G2-RNS6	Non-symptomatic	Grower2	Rhizosphere	SA707	TAGTCTCC	SA502	ACTATCTG
			G2-RNS7	Non-symptomatic	Grower2	Rhizosphere	SA707	TAGTCTCC	SA503	TAGCGAGT
			G2-RNS8	Non-symptomatic	Grower2	Rhizosphere	SB701	CTCGACTT	SA504	CTGCGTGT
			G3-ENS1	Non-symptomatic	Grower3	Endosphere	SB707	ACGTGCGC	SA501	ATCGTACG
			G3-ENS2	Non-symptomatic	Grower3	Endosphere	SB707	ACGTGCGC	SA502	ACTATCTG
			G3-ENS3	Non-symptomatic	Grower3	Endosphere	SB707	ACGTGCGC	SA503	TAGCGAGT
			G3-ENS4	Non-symptomatic	Grower3	Endosphere	SB707	ACGTGCGC	SA504	CTGCGTGT
			G3-ENS5	Non-symptomatic	Grower3	Endosphere	SA707	TAGTCTCC	SA504	CTGCGTGT
			G3-ENS6	Non-symptomatic	Grower3	Endosphere	SA707	TAGTCTCC	SA505	TCATCGAG
			G3-ENS7	Non-symptomatic	Grower3	Endosphere	SB701	CTCGACTT	SA505	TCATCGAG
			G3-RNS1	Non-symptomatic	Grower3	Rhizosphere	SB708	ATAGTACC	SA501	ATCGTACG
			G3-RNS2	Non-symptomatic	Grower3	Rhizosphere	SB708	ATAGTACC	SA502	ACTATCTG
			G3-RNS3	Non-symptomatic	Grower3	Rhizosphere	SB708	ATAGTACC	SA503	TAGCGAGT
			G3-RNS4	Non-symptomatic	Grower3	Rhizosphere	SB708	ATAGTACC	SA504	CTGCGTGT
			G3-RNS5	Non-symptomatic	Grower3	Rhizosphere	SB708	ATAGTACC	SA505	TCATCGAG
			G3-RNS6	Non-symptomatic	Grower3	Rhizosphere	SB708	ATAGTACC	SA506	CGTGAGTG
			G3-RNS7	Non-symptomatic	Grower3	Rhizosphere	SB708	ATAGTACC	SA507	GGATATCT
			G1-ES1	Symptomatic	Grower1	Endosphere	SB703	TAGCAGCT	SA505	TCATCGAG
			G1-ES2	Symptomatic	Grower1	Endosphere	SB703	TAGCAGCT	SA506	CGTGAGTG
			G1-ES3	Symptomatic	Grower1	Endosphere	SB703	TAGCAGCT	SA507	GGATATCT
			G1-ES4	Symptomatic	Grower1	Endosphere	SB703	TAGCAGCT	SA508	GACACCGT
			G1-ES5	Symptomatic	Grower1	Endosphere	SA704	ACTCACTG	SA502	ACTATCTG
			G1-ES6	Symptomatic	Grower1	Endosphere	SA704	ACTCACTG	SA503	TAGCGAGT
			G1-ES7	Symptomatic	Grower1	Endosphere	SA704	ACTCACTG	SA504	CTGCGTGT
			G1-ES8	Symptomatic	Grower1	Endosphere	SA704	ACTCACTG	SA505	TCATCGAG
			G1-RS1	Symptomatic	Grower1	Rhizosphere	SB704	TCTCTATG	SA505	TCATCGAG
			G1-RS2*	Symptomatic	Grower1	Rhizosphere	SB704	TCTCTATG	SA506	CGTGAGTG
			G1-RS3	Symptomatic	Grower1	Rhizosphere	SB704	TCTCTATG	SA507	GGATATCT
			G1-RS4	Symptomatic	Grower1	Rhizosphere	SB704	TCTCTATG	SA508	GACACCGT
			G1-RS5	Symptomatic	Grower1	Rhizosphere	SA705	TGAGTACG	SA502	ACTATCTG
			G1-RS6	Symptomatic	Grower1	Rhizosphere	SA705	TGAGTACG	SA503	TAGCGAGT
			G1-RS7*	Symptomatic	Grower1	Rhizosphere	SA705	TGAGTACG	SA504	CTGCGTGT
			G1-RS8	Symptomatic	Grower1	Rhizosphere	SB701	CTCGACTT	SA502	ACTATCTG
			G2-ES1	Symptomatic	Grower2	Endosphere	SB705	GATCTACG	SA505	TCATCGAG
			G2-ES2	Symptomatic	Grower2	Endosphere	SB705	GATCTACG	SA506	CGTGAGTG
			G2-ES3	Symptomatic	Grower2	Endosphere	SB705	GATCTACG	SA507	GGATATCT
			G2-ES4	Symptomatic	Grower2	Endosphere	SB705	GATCTACG	SA508	GACACCGT
			G2-ES5	Symptomatic	Grower2	Endosphere	SA706	CTGCGTAG	SA501	ATCGTACG
			G2-ES6	Symptomatic	Grower2	Endosphere	SA706	CTGCGTAG	SA502	ACTATCTG
			G2-ES7	Symptomatic	Grower2	Endosphere	SA706	CTGCGTAG	SA503	TAGCGAGT
			G2-ES8*	Symptomatic	Grower2	Endosphere	SB701	CTCGACTT	SA503	TAGCGAGT
			G2-RS1	Symptomatic	Grower2	Rhizosphere	SB706	GTAACGAG	SA505	TCATCGAG
			G2-RS2	Symptomatic	Grower2	Rhizosphere	SB706	GTAACGAG	SA506	CGTGAGTG
			G2-RS3*	Symptomatic	Grower2	Rhizosphere	SB706	GTAACGAG	SA507	GGATATCT
			G2-RS4	Symptomatic	Grower2	Rhizosphere	SB706	GTAACGAG	SA508	GACACCGT
			G2-RS5	Symptomatic	Grower2	Rhizosphere	SA706	CTGCGTAG	SA504	CTGCGTGT
			G2-RS6	Symptomatic	Grower2	Rhizosphere	SA706	CTGCGTAG	SA505	TCATCGAG
			G2-RS7	Symptomatic	Grower2	Rhizosphere	SA706	CTGCGTAG	SA506	CGTGAGTG
			G2-RS8	Symptomatic	Grower2	Rhizosphere	SA706	CTGCGTAG	SA507	GGATATCT
			G3-ES1	Symptomatic	Grower3	Endosphere	SB707	ACGTGCGC	SA505	TCATCGAG
			G3-ES2	Symptomatic	Grower3	Endosphere	SB707	ACGTGCGC	SA506	CGTGAGTG
			G3-ES3	Symptomatic	Grower3	Endosphere	SB707	ACGTGCGC	SA507	GGATATCT
			G3-ES4	Symptomatic	Grower3	Endosphere	SB707	ACGTGCGC	SA508	GACACCGT
			G3-ES5	Symptomatic	Grower3	Endosphere	SA707	TAGTCTCC	SA506	CGTGAGTG
			G3-ES6	Symptomatic	Grower3	Endosphere	SA707	TAGTCTCC	SA507	GGATATCT
			G3-ES7	Symptomatic	Grower3	Endosphere	SB701	CTCGACTT	SA506	CGTGAGTG
			G3-RS1	Symptomatic	Grower3	Rhizosphere	SA707	TAGTCTCC	SA508	GACACCGT
			G3-RS2	Symptomatic	Grower3	Rhizosphere	SA708	CGAGCGAC	SA501	ATCGTACG
			G3-RS3	Symptomatic	Grower3	Rhizosphere	SA708	CGAGCGAC	SA502	ACTATCTG
			G3-RS4*	Symptomatic	Grower3	Rhizosphere	SA708	CGAGCGAC	SA503	TAGCGAGT
			G3-RS5	Symptomatic	Grower3	Rhizosphere	SA708	CGAGCGAC	SA504	CTGCGTGT
			G3-RS6	Symptomatic	Grower3	Rhizosphere	SA708	CGAGCGAC	SA505	TCATCGAG
			G3-RS7	Symptomatic	Grower3	Rhizosphere	SA708	CGAGCGAC	SA506	CGTGAGTG
			Mock	/	/	/	SA711	GTCTATGA	SA503	TAGCGAGT
			Neg-DNA	/	/	/	SA711	GTCTATGA	SA502	ACTATCTG
			pcr2	/	/	/	SB708	ATAGTACC	SA508	GACACCGT
			pcr3	/	/	/	SA706	CTGCGTAG	SA508	GACACCGT
			pcr4	/	/	/	SA711	GTCTATGA	SA504	CTGCGTGT
			pcr5	/	/	/	SA711	GTCTATGA	SA508	GACACCGT
			pcr6	/	/	/	SB701	CTCGACTT	SA508	GACACCGT
			* Samples which are not included in the analysis because of too less reads

## Sheet: Table S2 Mocks
Table S2: Composition of mock community.
Compostion	Species	zOTU
Organism 1	Pseudomonas sp.	20
Organism 2	Stenotrophomonas sp.	42
Organism 3	Acinetobacter apis	69
Organism 4	Pseudomonas sp.	64
Organism 5	Asaia sp.	84
Organism 6	Acinetobacter nectaris	119
Organism 7	Chronobacter sakazakii	135
Organism 8	Staphylococcus sp.	121
Organism 9	Enterococcus sp.	408

## Sheet: Table S3 zOTUs
Table S3: Identificationa of bacterial zero radius operational taxonomic units (ZOTUs) according to the Silva v1.23 database and distribution over the investigated samples.
				Microbiome:	Rhizosphere																																											Endosphere
				Health status:	Non-symptomatic																							Symptomatic																			Mock	Non-symptomatic
				Grower:	Grower1								Grower2								Grower3							Grower1						Grower2							Grower3							Grower1
zOTU	Family	Genus	Highest match with GenBankb entry (type strains)	Sample ID:	G1-RNS1	G1-RNS2	G1-RNS3	G1-RNS4	G1-RNS5	G1-RNS6	G1-RNS7	G1-RNS8	G2-RNS1	G2-RNS2	G2-RNS3	G2-RNS4	G2-RNS5	G2-RNS6	G2-RNS7	G2-RNS8	G3-RNS1	G3-RNS2	G3-RNS3	G3-RNS4	G3-RNS5	G3-RNS6	G3-RNS7	G1-RS1	G1-RS3	G1-RS4	G1-RS5	G1-RS6	G1-RS8	G2-RS1	G2-RS2	G2-RS4	G2-RS5	G2-RS6	G2-RS7	G2-RS8	G3-RS1	G3-RS2	G3-RS3	G3-RS5	G3-RS6	G3-RS7		G1-ENS1	G1-ENS2
1	Comamonadaceae(0.9600)	Curvibacter(0.4800)	Comamonadaceae (100.0%)		546	463	743	803	873	665	861	523	626	866	682	1385	774	714	1367	876	6339	6418	5113	7539	7834	7362	5572	542	275	321	537	401	634	559	377	285	784	417	473	426	4307	2262	3980	2720	5228	3872	0	13	5
2	Sphingomonadaceae(1.0000)	Sphingobium(1.0000)	Sphingobium (100.0%)		1177	1117	1061	1353	1220	1110	925	843	3267	2247	3655	1962	3503	2144	2509	3585	1051	481	920	745	1019	829	1082	528	360	452	755	519	824	1835	1202	1317	1135	894	1131	1194	1205	999	944	958	889	932	0	17	18
4	Pseudomonadaceae(0.9900)	Pseudomonas(0.9801)	Pseudomonas (100.0%)		131	146	88	99	101	77	81	62	1530	1894	1735	1997	1484	2624	1459	877	117	32	64	309	158	105	45	102	140	288	107	264	112	3115	4241	4371	3373	5432	3034	3184	69	123	52	147	137	71	0	16	2
7	Rhizobiaceae(0.6300)	Rhizobium(0.3969)	Neorhizobium (98.4%)		493	444	445	496	559	633	554	406	722	668	705	710	914	636	848	1261	482	529	433	411	504	455	612	276	249	403	360	357	384	488	302	325	548	225	450	346	497	466	332	405	310	474	0	19	12
9	Rhizobiaceae(0.8100)	Rhizobium(0.5913)			476	337	328	325	353	397	271	438	656	373	597	364	523	321	398	578	512	679	425	440	516	454	1133	225	148	137	215	144	155	259	206	251	243	131	275	225	585	686	588	577	425	599	0	2	2
10	Flavobacteriaceae(1.0000)	Flavobacterium(1.0000)	Flavobacterium (100.0%)		48	62	89	50	416	201	90	609	46	32	47	61	0	25	0	0	0	0	32	0	0	0	0	2845	3914	2241	3315	3239	1055	486	282	432	275	387	430	286	53	96	73	53	80	120	0	5	6
11	Flavobacteriaceae(1.0000)	Flavobacterium(1.0000)	Flavobacterium (100.0%)		1466	1047	986	1181	817	916	939	1193	381	234	329	380	363	296	307	322	354	115	330	449	370	307	289	327	297	237	456	277	318	140	204	188	122	150	128	159	111	188	347	187	196	193	0	9	11
13	Unclassified_Burkholderiales(0.8100)	Methylibium(0.3726)	Methylibium (99.6%)		167	148	232	183	168	214	128	173	261	282	268	363	229	238	401	337	447	450	692	382	194	389	664	68	49	37	71	84	138	475	306	294	399	257	406	354	829	640	1104	1391	1421	600	0	9	1
14	Lysobacteraceae(0.9500)	Stenotrophomonas(0.7885)			53	32	0	43	27	32	96	0	28	0	0	0	43	0	0	29	0	57	0	0	0	0	0	53	47	150	161	91	0	0	0	0	0	0	0	25	198	199	26	70	41	63	0	1	0
15	Burkholderiaceae(0.5700)	Limnobacter(0.2793)	Uncultured bacterium (100.0%)*		904	1290	935	1046	2214	1241	1287	1061	213	218	181	300	185	168	362	271	768	509	780	893	387	362	357	34	34	138	282	113	247	360	183	162	354	180	252	384	267	186	200	269	445	226	0	40	19
16	Pseudomonadaceae(1.0000)	Pseudomonas(1.0000)			0	0	0	0	0	38	92	0	131	0	63	32	90	92	51	92	0	0	0	45	79	82	0	51	57	181	0	266	68	84	93	38	36	51	42	0	96	0	58	104	78	76	0	0	0
18	Aeromonadaceae(1.0000)	Aeromonas(1.0000)	Aeromonas (100.0%)		0	0	0	0	0	106	0	0	546	197	209	682	649	383	537	202	1233	1443	1505	1598	1367	1711	1073	0	0	0	0	0	0	0	40	43	306	0	125	0	551	877	779	888	1020	877	0	0	0
19	Oxalobacteraceae(0.8900)	Duganella(0.7120)	Duganella (99.2%)		0	0	0	0	0	46	0	27	0	0	0	0	0	0	0	0	0	0	0	0	0	0	0	508	623	117	293	277	461	0	0	0	0	0	0	49	35	70	54	37	31	105	0	2	0
20	Pseudomonadaceae(1.0000)	Pseudomonas(1.0000)			0	0	0	0	0	0	0	0	85	0	29	27	37	0	0	0	0	0	31	27	36	0	0	0	0	393	0	59	0	142	300	54	73	0	60	58	71	191	28	0	29	0	4885	0	0
21	Methylophilaceae(1.0000)	Methylotenera(0.5900)			143	277	205	356	406	182	337	507	257	135	208	144	186	165	202	226	230	130	208	156	128	119	276	62	69	166	65	113	156	78	54	47	52	39	66	66	177	230	221	238	175	189	0	8	3
23	Sphingomonadaceae(1.0000)	Sphingobium(0.5900)			127	139	188	281	250	222	350	212	117	69	170	55	106	119	68	98	421	214	432	292	383	277	453	220	163	104	231	173	194	51	55	66	64	72	60	71	789	743	500	805	570	738	0	3	0
24	Pseudomonadaceae(1.0000)	Pseudomonas(1.0000)	Pseudomonas (100.0%)		0	36	27	74	71	85	29	52	0	0	0	0	0	0	0	0	33	0	0	0	0	0	0	124	166	521	397	577	349	0	0	0	0	0	74	0	0	48	63	42	54	112	0	0	1
25	Lysobacteraceae(1.0000)	Thermomonas(0.7800)			143	177	190	244	216	167	232	133	56	50	53	46	34	66	54	38	440	436	264	210	378	311	632	97	102	98	58	70	104	0	0	0	41	0	53	0	429	358	279	261	237	408	0	6	1
26	Flavobacteriaceae(1.0000)	Flavobacterium(1.0000)	Flavobacterium (99.6%)		122	97	130	113	26	168	206	97	36	50	28	25	0	0	0	56	112	0	53	0	35	32	72	802	1152	580	878	594	334	416	159	292	148	102	170	325	506	320	102	206	209	96	0	2	1
27	Unclassified_Burkholderiales(0.2800)	Ideonella(0.0700)			94	67	115	101	76	130	75	104	98	84	95	108	81	77	85	70	223	421	308	236	138	162	518	39	33	39	42	37	45	447	175	232	120	233	225	180	70	72	146	106	135	115	0	0	1
28	Rhodocyclaceae(0.9500)	Azonexus(0.4370)			0	0	0	0	25	0	0	39	0	0	0	0	0	0	0	0	939	1252	918	864	1096	453	351	0	0	0	0	0	0	0	0	0	0	0	0	0	566	1345	1027	853	780	566	0	0	0
29	Oxalobacteraceae(0.9900)	Herbaspirillum(0.9207)			0	32	32	43	45	48	43	0	0	0	0	0	0	0	0	0	76	75	119	35	35	33	54	59	40	40	60	46	84	0	0	0	0	0	0	0	68	109	62	49	76	85	0	2	0
30	Flavobacteriaceae(1.0000)	Flavobacterium(1.0000)	Flavobacterium (100.0%)		309	365	51	74	78	32	88	93	664	618	649	708	656	485	829	927	30	0	74	50	31	0	0	161	171	189	95	527	160	212	427	168	160	167	115	202	0	0	30	29	0	0	0	10	6
31	Comamonadaceae(0.9500)	Acidovorax(0.6840)			123	88	139	102	132	114	119	113	210	140	207	235	230	181	301	325	152	191	123	115	168	155	152	227	93	132	110	120	181	144	103	90	120	65	144	104	87	117	117	65	113	149	0	3	0
32	Hyphomicrobiaceae(0.8600)	Devosia(0.7396)			285	358	280	181	212	241	214	350	82	87	93	87	86	70	79	76	141	140	143	114	111	152	180	234	286	329	264	316	290	57	94	73	99	89	117	113	238	252	239	211	204	266	0	3	36
33	Unclassified_Burkholderiales(0.7600)	Aquincola(0.4484)			235	223	193	263	237	282	268	269	397	291	359	310	297	269	372	276	100	112	141	94	94	63	114	76	43	32	110	51	104	469	347	341	271	399	467	343	220	138	151	148	163	194	0	2	1
34	Pseudomonadaceae(1.0000)	Pseudomonas(1.0000)			0	26	0	0	0	0	0	0	55	0	29	71	715	238	28	50	50	48	0	36	0	0	0	52	0	0	0	0	31	29	211	388	103	0	0	35	36	40	30	34	30	40	0	3	0
35	Lysobacteraceae(1.0000)	Luteimonas(0.4900)			38	31	38	57	45	29	0	37	0	0	0	0	0	27	0	0	643	749	718	405	904	834	928	40	52	0	28	26	40	31	0	41	32	0	51	26	588	488	662	468	464	806	0	3	0
36	Burkholderiaceae(0.2500)	Limnobacter(0.0575)			0	0	0	0	0	0	0	0	228	183	174	475	204	284	405	401	0	0	0	0	0	0	0	0	0	0	0	0	0	109	222	127	329	114	104	365	0	0	0	0	0	0	0	0	0
37	Caulobacteraceae(1.0000)	Asticcacaulis(1.0000)			230	257	153	283	287	218	195	286	82	50	62	80	42	87	98	60	71	85	91	131	93	84	94	87	66	77	123	94	104	0	0	41	0	0	30	34	85	147	135	137	87	118	0	5	5
38	Enterobacteriaceae(1.0000)	Yersinia(0.3700)			0	0	0	0	0	0	0	0	42	0	0	0	67	40	0	124	0	0	0	0	0	0	0	0	0	0	0	0	0	0	71	0	83	0	0	0	42	0	40	30	0	0	0	0	0
39	Comamonadaceae(0.9700)	Caenimonas(0.1843)			352	397	391	348	385	428	288	441	194	164	167	222	193	176	239	224	31	35	39	62	25	31	0	398	381	389	306	361	246	169	105	107	95	93	131	185	50	111	80	82	88	111	0	10	7
40	Oxalobacteraceae(0.9900)	Duganella(0.9801)			0	36	0	0	0	0	0	0	0	0	0	0	0	0	0	0	0	0	0	0	0	0	0	70	74	31	35	40	38	0	0	0	0	0	0	0	0	0	0	0	0	0	0	2	0
41	Pseudomonadaceae(1.0000)	Cellvibrio(1.0000)			160	201	234	156	231	198	253	277	109	63	92	95	82	98	130	120	0	0	0	0	0	0	0	371	432	392	258	504	212	318	163	224	89	146	192	274	27	58	62	0	75	50	0	5	57
42	Lysobacteraceae(1.0000)	Stenotrophomonas(1.0000)			35	0	0	58	0	0	0	0	38	0	0	0	30	0	0	0	0	0	0	0	0	0	0	0	0	103	0	40	49	0	0	0	28	0	0	0	0	62	25	37	0	0	4642	68	0
43	Enterobacteriaceae(1.0000)	Klebsiella(0.2500)			0	0	0	0	0	0	0	0	0	0	0	0	0	0	0	0	0	0	0	0	0	0	0	0	0	0	0	0	48	0	0	0	0	0	0	0	54	0	0	0	0	0	0	0	0
44	Flavobacteriaceae(1.0000)	Flavobacterium(1.0000)			178	137	261	223	258	200	226	275	208	195	205	229	222	229	295	387	0	0	0	0	0	0	0	701	767	369	696	559	420	113	138	103	95	89	131	149	35	72	0	29	0	46	0	3	3
45	Comamonadaceae(0.8100)	Curvibacter(0.2835)			68	61	100	100	95	118	110	96	214	171	205	259	206	202	332	287	58	83	79	86	93	62	60	213	166	256	219	221	308	148	100	107	116	60	128	104	183	149	147	141	191	194	0	3	1
46	Comamonadaceae(0.6200)	Limnohabitans(0.1364)			569	387	417	406	566	425	449	307	356	289	300	361	278	208	411	544	0	0	0	0	0	0	0	208	121	86	196	105	138	311	121	138	140	123	130	98	0	0	0	0	0	0	0	4	2
47	Rhodospirillaceae(1.0000)	Azospirillum(1.0000)			0	0	0	0	0	0	0	0	0	0	0	0	0	0	0	0	770	573	554	367	748	566	314	0	58	215	67	34	0	0	0	0	0	0	0	0	808	356	388	588	499	505	0	0	0
48	Pseudomonadaceae(0.9900)	Pseudomonas(0.9801)	Pseudomonas (100.0%)		0	0	30	0	0	0	0	0	205	241	233	290	286	401	199	118	0	0	0	0	0	0	0	0	0	26	0	0	0	458	655	638	467	771	666	493	0	0	0	0	0	0	0	0	0
49	Comamonadaceae(0.9800)	Albidiferax(0.3920)			394	400	405	333	330	365	279	262	182	131	166	194	187	203	344	286	55	59	71	117	57	43	75	83	57	50	114	94	171	266	141	153	85	80	85	202	0	0	38	0	42	31	0	3	5
50	Sphingomonadaceae(1.0000)	Sphingobium(0.8600)	Sphingobium (99.6%)		164	125	169	170	217	168	158	187	94	97	138	123	61	131	97	80	0	0	0	0	0	0	0	184	152	232	170	290	251	528	421	399	293	518	473	459	0	40	42	29	26	39	0	1	0
51	Pseudomonadaceae(0.9400)	Pseudomonas(0.8836)			30	44	50	167	34	67	710	58	86	46	47	68	73	28	77	36	0	0	0	0	33	0	0	134	103	43	222	111	277	0	32	29	79	0	51	29	26	26	151	27	35	0	0	3	8
52	Micrococcaceae(0.8700)	Arthrobacter(0.7482)			165	68	111	124	61	57	47	85	540	546	708	481	335	571	289	268	0	0	0	0	0	0	0	47	33	37	0	54	50	217	498	265	763	421	337	344	0	0	0	0	0	0	0	0	0
53	Pseudomonadaceae(0.7500)	Pseudomonas(0.5625)			34	28	42	77	45	27	60	36	286	79	215	104	118	270	85	30	42	0	0	70	0	0	0	46	103	63	41	56	70	137	230	128	290	154	281	293	0	0	0	27	35	49	0	1	2
54	Unclassified_Oceanospirillales(0.1800)	Salicola(0.0324)			53	48	42	71	49	46	47	82	0	0	0	0	0	0	0	0	599	294	1171	297	239	278	495	57	37	35	48	50	76	0	0	0	0	0	0	0	412	535	644	864	624	397	0	6	0
55	Methylophilaceae(1.0000)	Methylophilus(0.5600)			352	357	311	270	283	364	181	279	95	122	76	144	114	118	136	116	0	0	0	0	0	0	0	132	51	37	215	59	120	486	378	397	245	308	282	270	0	0	0	0	0	0	0	0	1
56	Micrococcaceae(1.0000)	Arthrobacter(0.9900)			223	164	180	225	136	91	82	193	316	338	328	266	234	328	216	112	0	0	0	0	0	0	0	66	59	82	56	55	78	140	287	111	407	191	254	275	28	35	34	56	28	38	0	1	0
57	Comamonadaceae(0.5700)	Curvibacter(0.0684)			340	273	220	299	262	219	216	296	0	0	0	0	0	0	0	0	57	68	87	77	63	51	95	116	41	0	124	37	194	58	48	49	41	25	46	61	39	61	65	57	85	32	0	1	2
58	Neisseriaceae(1.0000)	Leeia(1.0000)	Leeia (99.2%)		32	0	51	45	75	42	111	73	119	151	140	370	150	175	281	213	171	460	118	311	313	292	243	0	0	74	67	70	86	61	27	33	47	35	43	80	0	0	29	0	40	42	0	3	5
59	Nitrosomonadaceae(0.4400)	Nitrosomonas(0.1672)			0	0	0	0	0	0	0	0	0	0	0	0	0	0	0	0	0	0	0	0	0	0	0	0	0	0	0	0	0	0	0	0	0	0	0	0	0	0	0	0	0	0	0	0	0
60	Comamonadaceae(0.9500)	Curvibacter(0.4940)			168	118	218	107	367	204	186	202	146	153	154	306	150	146	249	179	0	0	0	0	0	0	0	0	0	54	0	0	0	37	67	68	112	75	83	91	0	0	0	0	0	0	0	2	3
61	Oxalobacteraceae(1.0000)	Telluria(0.2400)			0	0	0	0	0	0	0	0	0	0	0	0	0	0	0	0	0	0	0	0	0	0	0	0	0	31	0	0	0	0	0	0	0	0	0	0	0	0	0	0	0	0	0	13	2
62	Comamonadaceae(0.9900)	Hydrogenophaga(0.8613)			87	56	76	152	142	93	124	239	141	131	149	167	104	132	158	88	72	164	117	74	63	101	215	56	34	0	47	26	82	115	83	128	114	117	132	101	106	79	172	83	114	154	0	0	1
63	Lysobacteraceae(1.0000)	Luteimonas(0.4900)			0	31	0	0	28	0	0	0	40	32	51	53	36	38	35	37	120	167	162	133	100	146	222	0	0	0	0	0	0	71	88	71	143	78	124	81	392	372	323	363	281	233	0	0	0
64	Pseudomonadaceae(1.0000)	Pseudomonas(1.0000)			0	0	0	0	0	0	0	0	0	0	0	0	0	0	0	0	0	97	72	53	54	57	0	0	0	0	0	0	0	0	0	0	0	0	0	0	37	57	104	0	42	26	3307	0	0
65	Unclassified_Burkholderiales(0.5800)	Methylibium(0.1914)			32	0	29	29	28	0	0	0	226	236	180	288	144	332	227	210	0	0	0	0	0	0	0	0	0	0	0	0	0	270	417	494	283	379	301	384	0	0	0	0	0	0	0	0	0
66	Flavobacteriaceae(1.0000)	Flavobacterium(1.0000)			135	146	220	194	175	144	214	172	68	51	58	108	63	85	76	122	0	0	0	0	0	0	0	138	113	235	133	151	156	27	30	27	0	0	42	31	71	52	38	40	0	95	0	5	2
67	Bradyrhizobiaceae(1.0000)	Bosea(1.0000)			79	70	91	101	94	95	99	76	156	162	212	138	163	176	173	222	77	127	82	68	126	94	187	63	0	0	37	32	48	67	113	112	128	121	127	128	134	100	126	152	78	134	0	0	0
68	Rhizobiaceae(0.9500)	Rhizobium(0.8835)			32	28	35	62	38	68	54	61	62	55	70	47	53	47	56	83	105	134	68	43	66	64	147	35	0	37	29	32	0	98	60	71	43	38	49	45	170	129	149	139	134	140	0	0	0
69	Moraxellaceae(1.0000)	Acinetobacter(1.0000)			0	0	0	0	0	0	0	0	0	0	0	0	0	0	0	0	0	0	0	0	0	0	0	0	0	0	0	0	0	0	0	0	0	0	0	0	0	0	0	0	0	0	3931	0	0
70	Enterobacteriaceae(1.0000)	Erwinia(0.2600)			0	0	35	0	63	0	69	0	0	0	0	0	0	0	0	0	0	0	0	0	0	0	0	0	0	0	0	0	34	0	149	0	0	0	0	0	0	0	0	62	0	30	0	0	0
71	Neisseriaceae(0.1800)	Vitreoscilla(0.0324)			0	0	0	0	0	0	0	0	0	0	0	0	0	0	0	0	0	0	0	0	0	0	0	0	0	0	0	0	0	0	0	0	0	0	0	0	0	0	0	0	0	0	0	0	0
72	Comamonadaceae(0.5900)	Curvibacter(0.2478)			192	176	134	205	175	129	138	217	109	108	117	104	67	104	125	94	32	0	50	28	0	0	39	157	149	43	203	139	248	127	71	108	123	154	163	125	73	77	75	83	63	90	0	1	2
73	Rhizobiaceae(1.0000)	Rhizobium(1.0000)			130	79	120	120	129	97	114	144	131	119	135	133	129	136	165	206	0	0	0	0	0	0	0	106	60	30	181	59	127	127	115	127	164	60	108	100	0	0	0	0	0	0	0	3	0
74	Rhodanobacteraceae(1.0000)	Dokdonella(1.0000)			0	0	0	40	0	0	0	0	0	0	0	0	0	0	0	0	160	321	245	104	115	237	110	49	42	30	30	42	43	0	0	0	0	0	0	34	292	220	364	204	443	409	0	0	0
75	Rhizobiaceae(0.9900)	Rhizobium(0.9603)			64	44	58	39	50	62	26	55	147	91	118	130	92	133	79	106	0	0	0	0	0	0	0	50	37	51	60	58	46	149	171	167	199	158	216	146	0	0	0	0	0	0	0	1	0
76	Burkholderiaceae(1.0000)	Burkholderia(1.0000)			0	0	0	0	0	0	0	0	0	0	0	0	0	0	0	0	0	0	0	0	0	0	0	0	0	0	0	0	0	0	0	0	0	0	0	0	0	0	0	0	0	0	0	0	1
77	Comamonadaceae(0.9600)	Simplicispira(0.7968)			47	41	33	26	0	0	0	37	0	0	0	0	0	0	0	0	0	39	0	0	46	0	0	58	86	46	53	37	37	0	0	0	0	0	0	0	79	103	91	125	85	198	0	1	2
78	Comamonadaceae(0.9900)	Hydrogenophaga(0.7821)			469	354	374	437	333	400	448	348	0	0	0	0	0	0	0	0	0	0	0	0	0	0	0	136	41	0	166	27	119	37	52	30	0	27	0	0	0	0	0	0	0	0	0	1	3
79	Flavobacteriaceae(1.0000)	Flavobacterium(1.0000)	Flavobacterium (99.2%)		0	0	0	0	0	0	0	0	0	0	0	26	0	0	0	0	0	0	0	0	0	0	0	261	837	273	121	320	666	0	31	0	0	0	0	163	0	0	0	0	0	0	0	1	0
80	Enterobacteriaceae(1.0000)	Kosakonia(0.3100)			0	0	0	0	0	0	0	0	0	0	0	0	0	0	0	0	0	0	0	0	0	0	0	0	0	0	0	0	0	0	0	0	0	0	0	0	0	0	0	0	0	0	0	0	0
81	Neisseriaceae(0.9500)	Aquitalea(0.6555)			0	0	0	0	0	0	0	0	0	0	0	0	0	0	0	0	25	0	0	0	0	0	0	0	0	0	0	0	0	0	0	0	0	0	0	0	0	0	0	54	35	40	0	0	0
82	Burkholderiaceae(0.3100)	Burkholderia(0.0651)			99	53	57	86	111	44	64	178	45	51	36	50	30	36	52	31	44	219	56	114	75	33	39	44	40	0	47	37	82	68	126	103	97	81	81	123	0	57	38	31	31	0	0	0	0
83	Rhodobacteraceae(1.0000)	Pseudorhodobacter(0.3100)			57	38	41	0	45	36	37	39	30	0	35	36	0	31	0	0	0	0	0	0	0	0	0	0	0	0	0	0	0	0	0	0	0	0	0	0	0	30	0	29	0	38	0	0	0
84	Acetobacteraceae(1.0000)	Asaia(0.9400)			0	0	0	0	0	0	0	0	0	0	0	0	0	0	0	0	0	0	0	0	0	0	0	0	0	0	0	0	0	0	0	0	0	0	0	0	0	0	0	0	0	0	3231	0	0
85	Aurantimonadaceae(0.1400)	Aureimonas(0.0168)			34	31	35	32	27	0	25	0	31	38	39	28	32	40	39	26	0	0	0	0	0	0	0	0	0	0	0	27	0	34	0	32	31	54	49	42	0	0	0	0	0	0	0	0	0
86	Flavobacteriaceae(1.0000)	Flavobacterium(1.0000)			0	0	476	188	32	463	112	78	0	0	0	0	0	0	0	0	0	0	0	0	0	0	0	479	281	0	177	34	164	0	0	0	0	0	0	0	0	0	0	0	0	0	0	1	0
87	Nevskiaceae(0.7900)	Steroidobacter(0.6241)			160	146	203	182	116	203	81	170	45	46	25	54	54	30	85	31	261	153	253	163	82	138	100	51	0	0	37	31	52	0	0	0	0	0	0	0	44	29	68	50	91	68	0	0	0
88	Comamonadaceae(0.7900)	Acidovorax(0.1580)			70	101	62	127	73	92	145	133	264	162	192	116	239	176	245	416	0	0	0	0	0	0	0	83	36	51	103	62	55	33	0	0	74	30	38	47	0	0	0	0	0	0	0	1	1
89	Methylophilaceae(1.0000)	Methylotenera(0.3800)			217	233	270	224	141	275	252	162	146	85	120	64	157	116	168	160	0	0	0	0	0	0	0	70	44	29	56	0	32	0	0	26	34	0	0	34	0	0	0	0	0	0	0	4	4
90	Pseudomonadaceae(1.0000)	Pseudomonas(0.9900)			41	0	46	0	34	0	56	0	58	46	63	55	46	79	38	28	84	149	0	194	30	79	26	0	0	0	87	0	33	115	172	194	191	253	135	156	0	0	0	0	0	0	0	0	0
91	Sphingobacteriaceae(1.0000)	Pedobacter(0.9600)			255	188	274	262	176	248	206	204	0	0	0	0	0	0	0	0	0	0	0	0	0	0	0	119	199	135	215	123	305	0	0	0	0	0	0	0	0	0	0	0	0	0	0	2	0
92	Methylophilaceae(1.0000)	Methylophilus(0.9600)			0	0	39	0	0	0	53	0	70	0	43	25	43	0	28	40	27	0	36	0	0	0	0	0	27	48	0	35	38	0	0	0	0	0	0	0	34	0	0	30	0	33	0	3	0
93	Enterobacteriaceae(1.0000)	Yersinia(0.6200)			0	0	0	0	0	0	0	0	0	0	0	0	0	0	0	0	32	39	37	0	93	52	26	0	0	0	0	0	0	0	0	0	0	0	0	0	29	0	43	0	28	0	0	0	0
94	Mycobacteriaceae(0.9900)	Mycobacterium(0.9801)			0	0	0	0	0	0	0	0	0	0	0	0	0	0	0	0	0	0	0	0	0	0	0	0	0	0	0	0	0	0	0	0	25	28	0	0	0	41	0	0	0	0	0	0	1
95	Chitinophagaceae(1.0000)	Terrimonas(1.0000)			0	0	0	0	0	0	0	0	26	33	38	43	53	38	27	31	62	57	75	59	0	54	50	0	0	0	0	0	0	0	0	27	0	27	27	34	60	45	99	90	75	66	0	0	0
96	Methylophilaceae(1.0000)	Methylophilus(0.5200)			60	113	46	37	111	58	65	86	47	71	47	60	96	31	63	52	0	0	0	0	0	0	0	0	0	89	31	25	37	60	70	50	59	40	51	73	28	55	43	55	0	34	0	0	1
97	Rhizobiaceae(0.9700)	Rhizobium(0.9409)			0	0	0	26	30	0	26	0	177	128	161	83	246	77	166	237	82	77	126	39	44	41	88	36	34	26	46	37	40	52	42	43	55	26	66	48	106	58	54	44	52	85	0	1	0
98	Pseudomonadaceae(0.7600)	Rhizobacter(0.5776)			161	145	259	267	177	297	222	252	0	0	0	35	0	0	86	27	0	0	0	0	0	0	0	81	38	27	153	58	327	152	37	27	0	0	26	31	0	0	0	0	0	0	0	1	1
99	Rhizobiaceae(1.0000)	Rhizobium(1.0000)			204	150	170	171	162	175	120	190	49	68	55	67	75	64	96	98	0	0	0	0	0	0	0	179	75	25	172	75	144	70	71	69	43	31	32	0	0	0	0	0	0	0	0	1	2
100	Pseudomonadaceae(1.0000)	Pseudomonas(1.0000)			0	0	0	0	0	0	0	0	78	30	40	39	49	70	65	27	0	0	0	0	0	0	0	0	0	0	0	38	317	40	97	75	55	99	38	324	0	0	0	0	0	0	0	0	0
101	Flavobacteriaceae(1.0000)	Flavobacterium(1.0000)			323	222	231	182	237	271	491	329	0	0	0	0	0	0	0	0	0	0	0	0	0	0	0	90	32	57	59	39	91	0	0	0	0	0	0	0	0	0	0	0	0	0	0	6	1
102	Mycobacteriaceae(1.0000)	Mycobacterium(1.0000)			54	59	43	34	34	39	28	27	0	0	0	0	0	0	0	0	0	0	0	0	0	0	0	0	0	46	33	0	0	0	0	0	0	0	0	0	0	0	0	0	0	0	0	1	4
103	Hyphomicrobiaceae(1.0000)	Hyphomicrobium(1.0000)			73	86	81	72	58	64	42	110	39	38	42	0	29	42	28	33	0	0	0	0	0	0	0	40	33	0	52	28	34	0	0	0	25	0	28	34	0	0	0	0	0	0	0	0	1
104	Cytophagaceae(1.0000)	Arcicella(1.0000)			130	98	177	85	108	158	73	168	0	0	0	0	44	26	0	36	76	32	27	0	33	0	0	47	89	84	99	58	187	68	28	0	69	0	0	26	0	0	0	0	0	0	0	0	0
105	Cryomorphaceae(1.0000)	Fluviicola(1.0000)			25	0	0	0	0	0	0	0	0	0	0	0	0	0	30	0	245	241	161	308	173	245	81	55	78	32	60	49	49	0	0	0	0	0	0	0	45	94	88	44	84	97	0	1	2
106	Bradyrhizobiaceae(1.0000)	Bradyrhizobium(0.7800)			76	103	84	37	58	58	46	89	44	39	47	43	45	43	43	35	0	0	0	30	0	47	37	56	53	107	37	51	53	0	0	0	0	0	0	0	93	99	54	85	60	52	0	0	8
107	Pseudomonadaceae(0.4100)	Pseudomonas(0.1681)			44	45	46	27	30	39	25	48	0	29	27	0	30	39	25	32	0	0	0	0	0	0	25	29	32	0	0	29	0	0	0	0	0	0	0	0	0	0	0	26	0	0	0	0	1
109	Nocardioidaceae(1.0000)	Aeromicrobium(0.9900)			0	0	0	0	0	0	0	0	0	0	0	0	0	0	0	0	148	68	164	82	164	152	128	0	0	0	0	0	0	57	44	44	45	61	52	28	173	149	167	137	151	168	0	0	0
110	Lysobacteraceae(1.0000)	Thermomonas(0.6200)			28	0	0	30	38	0	0	37	36	43	52	75	41	105	69	46	0	0	0	0	0	0	0	0	0	0	0	0	0	57	65	52	119	50	103	49	0	0	0	0	0	0	0	0	0
111	Pseudomonadaceae(1.0000)	Pseudomonas(1.0000)			0	0	0	48	0	0	0	0	251	110	183	162	360	337	92	28	0	0	0	0	0	0	0	32	69	129	50	89	47	92	50	36	110	0	35	46	0	0	0	0	0	0	0	0	0
112	Bradyrhizobiaceae(1.0000)	Bradyrhizobium(0.9200)			61	63	51	47	41	57	36	73	153	138	157	124	107	175	112	144	0	0	0	0	0	0	0	40	43	26	40	35	46	33	50	67	68	78	75	70	41	31	25	36	0	0	0	0	0
113	Unclassified_Burkholderiales(0.3900)	Mitsuaria(0.1248)			0	0	0	0	0	0	0	0	139	140	167	169	63	177	78	67	0	0	0	0	0	0	0	0	0	0	0	0	0	118	129	90	133	294	157	155	0	0	0	0	0	0	0	0	0
114	Chitinophagaceae(1.0000)	Flavihumibacter(0.9400)			0	0	0	0	0	0	0	0	133	114	104	109	76	82	91	116	0	0	0	0	0	0	0	0	0	0	0	0	0	0	0	27	50	42	27	28	64	62	27	67	0	36	0	0	0
115	Cytophagaceae(1.0000)	Runella(1.0000)			0	0	0	0	0	0	0	0	36	32	30	37	35	37	34	39	0	0	0	0	0	33	35	0	0	0	0	0	0	138	107	144	191	116	217	180	0	36	34	0	0	0	0	0	0
116	Alcaligenaceae(1.0000)	Achromobacter(0.8600)	Achromobacter (100.0%)		0	0	0	0	0	0	0	0	0	0	0	0	0	0	0	0	0	0	0	0	0	0	0	0	0	0	0	0	0	0	0	0	0	0	0	0	56	28	0	76	0	0	0	0	0
117	Lysobacteraceae(1.0000)	Thermomonas(0.7900)			0	0	42	0	39	0	0	0	0	29	0	38	29	40	29	0	0	0	0	0	26	0	0	0	0	0	0	0	0	131	127	129	218	101	200	91	25	0	27	30	0	38	0	0	0
118	Nocardioidaceae(1.0000)	Aeromicrobium(1.0000)			0	0	0	0	0	0	0	0	0	0	0	0	0	0	0	0	88	53	132	61	104	69	165	44	0	25	0	27	28	0	0	0	0	0	30	0	154	108	151	109	147	102	0	0	0
119	Moraxellaceae(1.0000)	Acinetobacter(1.0000)			0	0	0	0	0	0	0	0	0	0	0	0	0	0	0	0	0	0	0	0	0	0	0	0	0	0	0	0	0	0	0	0	0	0	0	0	0	0	0	0	0	0	2093	0	0
120	Bradyrhizobiaceae(1.0000)	Rhodopseudomonas(0.9400)			48	51	37	32	42	35	39	38	0	0	0	0	0	0	0	0	33	0	35	35	32	0	60	34	0	30	0	36	40	0	0	0	0	0	0	0	60	76	91	61	65	69	0	0	1
121	Staphylococcaceae(0.9900)	Staphylococcus(0.9801)			0	0	0	0	0	0	0	0	0	0	0	0	0	0	0	0	0	0	0	0	0	0	0	0	0	0	0	0	0	0	0	0	0	0	0	0	0	0	0	0	0	0	369	0	1
122	Pseudomonadaceae(0.8300)	Rhizobacter(0.6889)			108	93	70	104	95	100	68	100	28	32	33	28	29	28	40	36	0	0	0	0	0	0	0	61	36	0	67	31	44	53	49	40	34	33	53	67	0	0	0	0	0	0	0	0	0
123	Sphingomonadaceae(0.9900)	Sphingopyxis(0.8910)			40	45	0	46	45	31	26	35	0	0	0	0	0	0	0	0	0	36	26	39	36	0	38	0	0	0	0	0	0	0	0	0	0	0	0	0	152	142	86	167	68	127	0	0	0
124	Lysobacteraceae(1.0000)	Luteimonas(0.7400)			0	34	0	30	0	0	0	0	0	0	0	0	0	0	0	0	38	40	55	36	36	49	66	0	0	0	0	0	0	0	0	0	27	0	30	0	45	78	91	88	66	85	0	0	0
125	Rhizobiaceae(0.9800)	Rhizobium(0.9604)			0	0	30	0	31	40	30	0	0	0	0	0	0	0	0	0	0	0	0	0	0	0	0	0	0	0	0	0	0	0	0	0	0	0	0	0	71	88	44	63	42	54	0	0	1
126	Hyphomicrobiaceae(1.0000)	Pedomicrobium(0.4700)			26	0	26	0	0	0	0	0	63	114	61	65	114	95	98	97	0	0	0	0	0	0	0	0	0	0	30	36	26	67	119	134	108	148	150	150	0	0	0	0	0	0	0	0	0
127	Rhodanobacteraceae(1.0000)	Rhodanobacter(1.0000)			49	81	55	37	39	0	26	44	0	0	0	0	0	0	0	0	0	0	0	0	0	0	0	42	73	88	41	39	48	0	0	0	0	0	0	0	0	36	0	29	0	25	0	0	2
128	Cryomorphaceae(1.0000)	Fluviicola(1.0000)			0	0	0	0	0	0	0	0	86	72	78	282	36	37	69	73	0	28	49	0	0	0	0	0	0	0	0	0	0	96	81	58	113	91	100	50	0	0	0	0	0	0	0	0	0
129	Pseudomonadaceae(1.0000)	Pseudomonas(0.9900)			0	0	0	0	0	0	0	0	0	0	0	0	0	0	0	0	50	92	303	65	124	480	29	0	0	0	0	0	0	0	0	0	0	0	0	0	51	36	149	53	73	0	0	0	0
130	Flavobacteriaceae(1.0000)	Flavobacterium(1.0000)			33	0	43	29	31	32	49	28	135	157	109	154	107	111	143	108	0	0	0	0	0	0	0	87	46	0	30	75	52	29	48	43	78	32	44	58	0	0	0	0	0	0	0	0	0
131	Unclassified_Burkholderiales(0.3000)	Thiomonas(0.0450)			52	62	42	29	0	37	0	28	0	0	0	0	0	0	0	0	0	0	0	0	0	0	0	401	673	45	513	347	425	0	0	0	0	0	0	0	0	0	0	0	0	0	0	1	0
132	Pseudomonadaceae(0.2100)	Rhizobacter(0.0441)			0	0	0	0	0	0	0	0	0	0	0	0	0	0	0	0	0	0	0	0	0	0	0	0	0	0	0	0	0	29	0	0	0	0	0	0	0	42	31	27	30	0	0	0	0
133	Paenibacillaceae(1.0000)	Paenibacillus(1.0000)			0	0	0	0	0	0	0	0	0	0	0	0	0	0	0	0	0	0	0	0	0	0	0	0	0	0	0	0	0	0	0	0	0	0	0	0	0	0	0	0	0	0	0	0	0
134	Comamonadaceae(0.4900)	Curvibacter(0.1372)			0	0	0	0	0	0	0	0	0	0	0	0	0	0	0	0	120	105	95	86	44	57	73	0	0	0	0	0	0	0	0	0	0	0	0	0	234	251	238	308	272	217	0	0	0
135	Enterobacteriaceae(1.0000)	Cronobacter(0.7800)			0	0	0	0	0	0	0	0	0	0	0	0	0	0	0	0	0	0	0	0	0	0	0	0	0	0	0	0	0	0	0	0	0	0	0	0	0	0	0	0	0	0	1847	0	0
136	Rhodanobacteraceae(0.8500)	Aquimonas(0.7140)			26	0	46	55	27	59	54	0	0	0	0	0	0	0	0	0	0	0	0	0	0	0	0	0	26	0	45	0	0	108	0	0	0	0	0	0	0	0	0	0	0	0	0	0	0
137	Thermoleophilaceae(0.2000)	Thermoleophilum(0.0400)			42	0	0	0	0	0	0	0	52	45	56	55	77	68	48	0	0	0	0	0	0	0	0	0	0	0	0	0	0	73	163	143	181	103	156	236	0	0	0	0	0	0	0	0	0
138	Sphingomonadaceae(1.0000)	Novosphingobium(0.8800)			93	82	139	186	165	114	152	85	0	0	0	30	0	0	0	0	0	0	0	0	0	0	0	0	0	0	36	0	67	68	31	0	0	0	0	0	0	0	0	0	0	0	0	1	1
139	Clostridiaceae(1.0000)	Clostridium(1.0000)			0	0	0	0	0	0	0	0	0	0	0	0	0	0	0	0	145	183	0	28	94	30	302	0	0	0	0	0	0	0	0	0	0	0	0	0	311	271	149	0	266	71	0	0	0
140	Unclassified_Burkholderiales(0.7300)	Methylibium(0.1825)			92	60	67	157	74	64	80	87	0	29	0	42	0	46	45	45	0	0	0	0	0	0	0	101	57	0	103	27	51	80	86	98	32	87	65	70	0	0	0	0	0	0	0	1	0
141	Rhizobiaceae(0.6800)	Ensifer(0.3944)			0	0	0	0	0	0	0	0	0	0	0	0	0	0	0	0	138	118	121	66	84	84	219	0	0	0	0	0	0	0	0	0	0	0	0	0	122	86	126	109	112	133	0	0	0
142	Erythrobacteraceae(0.9900)	Porphyrobacter(0.7425)			32	0	0	0	0	0	0	27	0	0	0	0	0	0	0	0	0	0	0	0	0	0	0	0	0	0	0	0	0	0	0	0	34	0	32	28	0	35	35	37	28	36	0	0	0
143	Rhizobiaceae(1.0000)	Rhizobium(1.0000)			0	0	0	0	0	0	0	0	28	0	0	0	28	0	0	0	71	152	135	132	97	91	431	0	0	0	0	0	0	0	0	0	0	0	0	0	70	123	78	97	51	73	0	0	0
144	Bradyrhizobiaceae(0.9800)	Afipia(0.5096)			46	34	39	43	45	53	48	34	0	0	0	0	0	0	0	0	0	0	0	0	0	33	0	35	0	0	0	0	35	0	0	0	0	0	0	0	0	0	31	0	31	28	0	1	0
145	Chitinophagaceae(1.0000)	Ferruginibacter(0.4900)			0	0	0	0	0	0	0	0	27	36	0	0	0	0	29	0	0	33	29	27	0	0	32	0	0	0	0	0	0	0	0	0	0	0	0	0	56	69	46	68	36	34	0	0	0
146	Leuconostocaceae(0.2000)	Oenococcus(0.0360)	Uncultured bacterium (100.0%)*		0	0	0	0	0	0	0	0	240	146	136	78	236	135	108	257	30	42	78	28	0	0	54	0	0	0	0	0	0	0	0	0	26	0	0	0	0	0	0	0	0	0	0	0	0
147	Rhizobiaceae(0.9600)	Rhizobium(0.9024)			0	0	0	30	0	27	0	27	49	34	43	37	40	47	34	58	0	0	0	0	0	0	0	26	0	0	0	0	0	106	122	128	153	88	140	145	0	0	0	0	0	0	0	0	0
148	Rhizobiaceae(0.9800)	Rhizobium(0.9310)			0	0	0	0	0	0	0	0	82	46	87	43	76	31	53	55	0	57	33	0	0	0	28	0	0	0	0	0	0	0	0	34	0	0	0	0	59	71	52	55	32	81	0	0	0
149	Microbacteriaceae(1.0000)	Lysinimonas(0.7900)			42	26	31	31	27	31	0	30	41	32	47	33	32	31	0	31	0	0	0	0	0	0	0	27	32	0	36	28	30	0	42	33	31	41	39	43	0	27	33	32	0	0	0	0	3
150	Caulobacteraceae(1.0000)	Asticcacaulis(1.0000)			39	38	59	38	49	53	30	37	84	105	92	114	97	91	214	144	0	0	0	0	0	0	0	0	0	0	0	0	0	33	0	0	26	0	25	29	0	0	0	0	0	0	0	0	0
151	Comamonadaceae(0.6300)	Acidovorax(0.2205)			50	0	26	0	0	44	30	51	130	96	149	87	188	97	131	239	0	0	0	0	0	0	0	0	0	0	0	0	0	42	42	46	0	34	33	36	0	0	0	0	0	0	0	0	0
152	Comamonadaceae(0.9100)	Pelomonas(0.1729)			0	30	0	77	60	0	36	69	80	47	97	81	54	85	99	54	0	0	0	0	0	0	0	82	62	0	71	49	74	0	32	30	0	0	30	27	0	0	0	0	0	0	0	0	0
153	Lactobacillaceae(0.1000)	Lactobacillus(0.0070)			43	37	101	68	0	60	28	38	90	43	52	32	69	36	0	118	0	0	0	0	0	0	0	30	32	28	0	0	0	99	0	58	84	64	84	46	0	0	0	0	0	0	0	0	0
154	Herpetosiphonaceae(1.0000)	Herpetosiphon(1.0000)			0	0	0	0	0	0	0	0	0	0	0	0	0	0	0	0	0	0	0	0	0	0	0	0	0	0	0	0	0	0	0	0	30	0	696	0	0	0	0	0	0	0	0	0	0
155	Mycobacteriaceae(1.0000)	Mycobacterium(1.0000)			0	25	33	0	0	0	0	26	108	136	123	81	62	128	50	65	0	0	0	0	0	0	0	0	0	0	0	0	0	39	66	46	110	107	96	105	0	0	0	0	0	0	0	1	0
156	Nocardioidaceae(1.0000)	Aeromicrobium(1.0000)			0	0	0	0	0	0	0	0	0	0	0	0	0	0	0	0	33	0	64	30	0	46	41	0	0	0	0	0	0	72	46	43	47	67	59	47	48	33	64	45	48	50	0	0	0
157	Flavobacteriaceae(1.0000)	Flavobacterium(1.0000)			162	144	66	147	124	74	162	204	0	0	0	0	0	0	0	0	0	0	0	0	0	0	0	142	151	48	67	101	175	0	0	0	0	0	0	0	0	0	0	0	0	0	0	3	0
158	Rhizobiaceae(1.0000)	Shinella(0.9900)			0	0	0	0	0	0	0	0	0	0	0	0	0	0	0	0	0	0	0	0	58	36	0	0	0	26	0	0	28	0	0	0	0	0	0	0	53	62	61	51	38	75	0	1	0
159	Pseudomonadaceae(1.0000)	Pseudomonas(1.0000)			0	90	39	0	0	0	0	0	0	0	0	0	0	0	0	0	0	0	0	0	0	0	0	0	76	0	0	0	0	0	0	0	0	0	0	0	0	0	0	0	0	40	0	0	0
160	Caulobacteraceae(1.0000)	Asticcacaulis(1.0000)			52	40	46	46	65	51	34	74	29	0	30	28	40	0	35	39	0	0	0	0	0	0	0	0	0	0	0	0	0	0	0	0	0	0	0	0	0	0	0	0	0	0	0	0	0
161	Rhizobiaceae(1.0000)	Rhizobium(1.0000)			43	63	29	0	71	0	36	63	0	0	0	0	0	0	0	0	0	0	0	0	0	0	0	0	0	0	0	0	0	0	0	0	0	0	0	0	56	47	27	40	32	34	0	1	1
162	Rhizobiaceae(0.9300)	Neorhizobium(0.3534)			42	42	46	63	44	82	40	42	0	0	0	0	0	0	0	0	0	0	0	0	0	0	0	151	55	70	52	55	31	0	0	0	0	0	0	0	45	42	0	0	0	42	0	5	1
163	Cytophagaceae(1.0000)	Emticicia(1.0000)			0	0	0	0	0	0	0	0	0	0	0	0	0	0	0	0	50	39	27	41	0	28	0	0	0	41	0	0	34	0	0	0	0	0	0	0	35	44	69	29	28	54	0	0	0
164	Clostridiaceae(1.0000)	Clostridium(1.0000)			0	0	0	0	0	0	0	0	0	0	0	0	0	0	0	0	135	149	182	225	229	315	0	0	0	0	0	0	0	0	0	0	0	0	0	0	47	82	31	209	47	0	0	0	0
165	Oxalobacteraceae(0.6600)	Herbaspirillum(0.2244)			81	57	136	125	147	129	240	62	0	0	0	0	0	0	0	0	0	0	0	0	0	0	0	0	0	154	0	26	49	0	0	0	0	0	0	0	0	0	0	0	0	0	0	0	0
166	Caulobacteraceae(1.0000)	Asticcacaulis(0.8600)			42	29	25	28	27	32	0	52	26	0	0	0	30	0	28	0	0	0	0	0	0	0	0	0	0	0	0	0	0	0	0	0	0	0	0	0	0	0	0	0	0	0	0	0	0
167	Caulobacteraceae(1.0000)	Phenylobacterium(0.7400)			65	40	53	59	45	82	28	39	0	0	0	0	0	30	0	0	27	27	27	0	0	0	0	31	0	0	44	42	64	0	0	0	0	0	0	0	0	0	0	25	0	0	0	0	0
168	Aurantimonadaceae(0.0800)	Aureimonas(0.0064)			0	0	0	0	0	0	0	0	0	0	0	0	0	0	0	0	0	0	31	83	67	92	29	0	0	0	0	0	0	0	0	0	0	0	0	0	270	277	173	216	124	188	0	0	0
169	Chitinophagaceae(0.8600)	Heliimonas(0.3182)			0	0	0	0	0	0	0	0	0	0	0	0	0	0	0	0	0	0	27	0	0	0	0	0	0	0	0	0	0	0	0	0	0	0	0	0	46	74	0	53	0	37	0	0	0
170	Flavobacteriaceae(1.0000)	Flavobacterium(1.0000)			0	0	0	0	0	0	0	0	0	0	0	0	0	0	0	0	0	0	0	0	41	0	0	65	41	0	41	65	51	0	0	0	0	0	0	0	0	0	0	0	0	0	0	0	0
172	Rhodospirillaceae(1.0000)	Ferrovibrio(1.0000)			0	0	0	0	0	0	0	0	0	0	0	0	0	0	0	0	0	0	0	0	0	0	0	0	28	0	0	30	0	0	0	0	0	0	0	0	0	0	0	0	0	0	0	0	0
173	Phyllobacteriaceae(0.1300)	Chelativorans(0.0078)	Uncultured bacterium (100.0%)*		0	0	0	0	0	0	0	0	0	0	0	0	0	0	0	0	0	0	0	0	0	0	0	0	0	0	0	0	0	151	236	673	28	48	41	143	0	0	0	0	0	0	0	0	0
174	Rhizobiaceae(0.9700)	Rhizobium(0.8924)			0	41	0	0	0	32	0	0	0	0	0	0	0	0	0	0	0	0	0	0	0	0	0	0	0	39	0	0	34	0	0	0	0	0	0	0	29	0	0	0	0	0	0	0	0
175	Flavobacteriaceae(1.0000)	Flavobacterium(1.0000)			0	28	0	0	0	55	0	0	0	0	0	0	0	0	0	0	0	0	0	0	0	0	0	60	43	0	0	49	26	0	0	0	0	0	0	0	36	39	0	0	0	0	0	2	3
176	Cytophagaceae(1.0000)	Emticicia(1.0000)			0	0	0	0	0	0	0	0	0	0	0	0	0	0	0	0	27	0	0	0	0	0	27	0	0	0	0	0	0	0	0	0	0	0	0	0	56	104	65	73	32	75	0	0	0
177	Sphingomonadaceae(1.0000)	Novosphingobium(0.9900)			0	0	0	0	28	0	0	26	0	0	0	0	0	0	0	0	27	0	32	0	0	0	56	0	34	56	43	37	42	0	0	0	0	0	0	0	40	0	48	35	41	86	0	0	0
178	Sphingomonadaceae(1.0000)	Novosphingobium(1.0000)			0	0	0	0	0	0	0	0	0	0	0	0	0	0	0	0	0	0	0	0	0	0	0	0	0	0	0	0	0	0	0	0	0	0	0	0	0	0	0	0	0	0	0	0	0
179	Sphingomonadaceae(1.0000)	Sphingomonas(1.0000)			30	0	25	0	0	0	0	0	36	44	47	42	30	34	39	0	0	0	0	0	0	0	0	0	0	0	27	0	0	71	55	84	89	61	76	78	0	0	0	0	0	0	0	0	0
180	Flavobacteriaceae(0.1300)	Pseudofulvibacter(0.0117)			0	0	0	0	0	0	0	0	0	0	0	0	0	0	0	0	0	0	0	0	0	0	0	0	0	0	0	0	0	0	0	0	0	0	0	0	27	27	26	45	0	0	0	0	0
181	Rhodanobacteraceae(0.9000)	Dokdonella(0.7920)			0	0	0	0	0	0	0	0	0	0	0	0	0	0	0	0	0	0	0	0	0	0	0	0	0	25	0	85	0	28	0	35	25	29	0	0	0	0	0	0	0	0	0	0	0
182	Opitutaceae(0.8200)	Opitutus(0.4182)			67	51	49	73	0	29	40	46	0	0	0	0	0	0	0	0	50	0	45	0	0	0	0	0	37	29	0	0	25	57	29	31	39	38	42	43	0	27	0	0	0	64	0	0	1
183	Comamonadaceae(0.8800)	Alicycliphilus(0.3344)			0	0	0	0	0	0	0	0	0	0	0	0	0	0	0	0	47	112	75	0	36	0	246	0	0	0	0	0	0	0	0	0	0	0	0	0	161	99	84	157	65	106	0	0	0
184	Phyllobacteriaceae(0.5400)	Mesorhizobium(0.2916)			0	27	0	0	0	0	0	0	0	0	0	0	0	0	0	0	0	0	0	0	0	0	0	0	0	0	0	0	0	0	0	0	0	0	0	0	0	42	0	27	0	0	0	0	0
185	Fimbriimonadaceae(0.4000)	Fimbriimonas(0.1600)			0	0	0	0	0	0	0	0	0	0	0	0	0	0	0	0	0	0	0	0	0	0	0	0	0	0	0	0	0	78	159	168	86	160	124	168	0	0	0	0	0	0	0	0	0
186	Unclassified_Burkholderiales(0.5200)	Paucibacter(0.0520)			0	0	0	0	39	0	0	0	0	0	0	34	0	0	0	0	0	0	0	0	0	0	0	0	0	0	29	0	0	225	144	134	95	115	83	68	0	0	0	0	0	0	0	0	0
187	Sphingomonadaceae(0.9900)	Novosphingobium(0.8316)	Novosphingobium (99.6%)		0	0	28	43	30	28	37	0	64	123	72	86	94	81	139	93	30	0	0	48	64	47	50	0	0	0	0	0	0	0	0	0	0	0	0	0	0	0	0	0	0	32	0	0	0
188	Cytophagaceae(1.0000)	Flectobacillus(1.0000)			79	49	39	31	49	36	76	50	0	0	0	0	0	0	0	0	45	30	0	0	0	0	55	41	90	37	56	36	93	0	0	0	0	0	0	0	0	0	0	0	0	0	0	0	0
189	Lysobacteraceae(1.0000)	Luteimonas(0.6800)			0	0	0	0	0	0	0	0	0	0	0	0	0	0	0	0	0	28	0	0	27	0	44	0	0	0	0	0	0	26	29	45	60	49	59	53	28	35	34	37	0	26	0	0	0
190	Aurantimonadaceae(0.4900)	Martelella(0.2254)			0	0	0	0	29	0	30	0	43	34	41	33	36	29	29	38	55	0	0	34	0	28	26	0	0	0	0	0	0	0	0	0	0	0	0	0	0	0	0	0	0	0	0	0	0
191	Flavobacteriaceae(1.0000)	Flavobacterium(1.0000)	Flavobacterium (100.0%)		0	0	33	0	47	0	0	29	0	0	0	0	0	0	0	0	0	0	0	0	0	0	0	58	76	260	52	37	25	78	53	31	25	29	30	0	0	0	0	0	0	0	0	0	0
192	Pseudomonadaceae(0.5500)	Rhizobacter(0.3025)			0	0	0	0	0	0	0	0	0	0	0	0	0	30	0	0	0	0	0	0	0	0	0	0	0	0	0	0	0	90	84	130	62	86	91	96	0	0	31	0	0	0	0	0	0
193	Microbacteriaceae(1.0000)	Salinibacterium(0.4800)			0	0	0	27	0	0	0	0	0	0	0	0	29	31	0	0	0	0	0	0	0	0	0	0	0	0	0	0	0	0	0	0	0	38	26	0	0	0	26	0	0	0	0	0	0
194	Pseudomonadaceae(1.0000)	Pseudomonas(0.9700)			145	79	86	94	74	43	43	114	0	0	0	0	0	0	0	0	0	42	0	0	0	0	0	45	59	45	33	29	42	0	0	0	0	44	0	0	0	0	0	0	0	0	0	1	2
195	Verrucomicrobiaceae(1.0000)	Prosthecobacter(1.0000)			0	0	0	0	0	0	0	0	0	0	0	0	0	0	0	0	0	0	0	0	0	0	0	0	0	0	0	0	0	0	0	0	0	0	0	0	0	0	0	0	0	0	0	0	0
196	Labilitrichaceae(0.4400)	Labilithrix(0.1936)			0	0	0	0	0	0	26	0	28	25	35	83	0	0	42	0	41	42	0	64	40	51	52	0	0	0	0	0	0	49	36	27	80	0	37	0	0	0	27	0	0	0	0	0	0
197	Rhizobiaceae(0.9700)	Shinella(0.4171)			0	0	0	0	0	0	0	0	0	0	0	0	0	0	0	0	25	134	0	42	107	87	63	0	0	0	0	0	0	0	0	0	0	0	0	0	31	36	67	35	52	39	0	0	0
198	Comamonadaceae(1.0000)	Hydrogenophaga(0.9600)			81	62	98	79	104	93	70	72	33	25	32	25	46	34	39	41	0	0	0	0	0	0	0	77	50	0	79	30	101	31	0	0	0	0	0	0	0	0	0	0	0	0	0	0	0
199	Comamonadaceae(0.9900)	Xenophilus(0.6039)			0	0	0	0	0	0	27	0	0	0	0	0	0	0	0	0	63	44	81	34	41	51	32	0	0	0	0	0	0	0	0	0	27	0	0	26	56	93	46	67	55	97	0	0	0
200	Chitinophagaceae(1.0000)	Ferruginibacter(0.6300)			0	0	0	0	0	0	0	0	0	0	0	0	0	0	0	0	0	0	0	0	0	0	0	0	0	0	0	0	0	0	0	0	0	0	0	0	0	30	0	0	0	0	0	0	0
201	Planctomycetaceae(1.0000)	Blastopirellula(0.5100)			0	0	0	0	0	0	0	0	0	0	0	0	0	0	0	0	0	0	0	0	0	0	0	0	0	0	0	0	0	0	0	0	0	0	0	0	0	0	0	0	0	0	0	0	1
202	Comamonadaceae(0.6500)	Pelomonas(0.1040)			0	0	0	0	0	0	0	0	0	0	0	0	0	0	0	0	142	59	47	93	61	83	67	0	0	0	0	0	0	0	0	0	0	0	0	0	37	26	39	45	86	33	0	0	0
203	Moraxellaceae(1.0000)	Enhydrobacter(1.0000)			0	0	0	0	0	0	0	0	0	0	0	0	0	0	0	0	0	0	0	0	0	0	0	0	0	0	0	0	0	0	0	0	0	0	0	0	0	0	0	0	0	0	0	0	0
204	Planctomycetaceae(1.0000)	Planctomicrobium(1.0000)			0	0	0	0	0	0	0	0	0	0	0	0	0	0	0	0	0	0	0	0	0	0	0	0	0	0	0	0	0	0	0	0	0	0	0	0	0	0	0	0	0	0	0	0	0
205	Bdellovibrionaceae(1.0000)	Bdellovibrio(1.0000)			0	0	28	0	35	27	0	0	0	0	0	44	0	0	36	34	37	52	0	130	137	144	31	0	0	0	0	0	0	0	0	0	0	0	0	0	0	0	0	0	0	0	0	0	0
206	Sphingomonadaceae(1.0000)	Novosphingobium(0.9900)			0	0	0	0	0	0	0	0	0	0	0	0	0	0	0	0	125	173	84	109	89	73	150	0	0	0	0	0	0	0	0	0	0	0	0	0	0	26	36	34	30	33	0	0	0
207	Lysobacteraceae(1.0000)	Pseudoxanthomonas(1.0000)			44	47	40	60	36	27	0	37	0	0	0	0	0	0	0	0	0	0	0	0	0	0	0	0	0	0	0	0	27	0	26	0	26	0	37	0	0	0	0	0	0	0	0	0	0
208	Rhodobacteraceae(1.0000)	Tabrizicola(0.5600)			36	0	28	29	26	32	0	30	43	55	48	54	73	53	62	49	0	0	0	0	0	0	0	0	0	0	0	26	0	55	64	46	63	65	58	45	0	0	0	0	0	0	0	0	0
209	Rhodanobacteraceae(1.0000)	Rhodanobacter(0.9900)			0	53	27	0	0	0	0	0	0	0	0	29	0	0	0	0	0	0	0	0	0	0	0	0	34	41	0	0	28	0	0	0	0	0	0	0	0	0	0	0	0	0	0	4	67
210	Burkholderiaceae(0.9800)	Limnobacter(0.9604)			0	0	0	0	0	0	0	0	0	0	0	0	0	0	0	0	0	0	0	0	0	0	0	0	0	35	29	39	30	0	0	0	0	0	0	0	0	0	0	0	0	0	0	0	0
211	Comamonadaceae(0.9400)	Variovorax(0.1974)			0	0	0	0	0	0	0	0	0	0	0	0	0	0	0	0	0	0	0	0	0	0	0	0	0	38	0	0	0	0	0	0	0	0	0	0	0	33	0	41	0	0	0	0	1
213	Pseudomonadaceae(1.0000)	Pseudomonas(1.0000)			0	0	0	0	0	0	0	0	0	0	0	0	0	0	0	0	0	0	0	0	0	0	0	0	0	0	0	0	0	0	0	0	0	0	0	0	0	0	0	0	0	0	0	0	0
214	Chitinophagaceae(1.0000)	Terrimonas(0.6200)			54	44	31	32	28	43	29	37	0	0	0	0	0	0	0	0	0	0	0	0	0	0	0	41	43	48	41	32	43	0	0	0	0	0	0	0	0	0	0	0	0	0	0	0	0
215	Cytophagaceae(1.0000)	Emticicia(1.0000)			0	0	0	0	0	0	0	0	0	0	0	0	0	0	0	0	0	0	0	0	0	0	0	0	0	0	0	0	0	0	0	0	0	0	0	0	0	0	29	0	0	0	0	0	0
216	Sphingomonadaceae(1.0000)	Sphingomonas(1.0000)			0	0	0	0	0	0	0	0	34	0	0	0	33	37	0	43	0	0	0	0	0	0	0	0	0	0	0	0	0	0	0	0	0	0	0	0	0	29	0	0	0	0	0	0	0
217	Unclassified_Burkholderiales(0.3100)	Aquabacterium(0.0496)			98	69	86	54	102	95	79	77	0	0	0	0	0	0	0	0	0	0	0	0	0	0	0	26	0	0	37	0	25	0	0	0	0	0	0	28	0	0	0	0	0	0	0	0	0
218	Chromatiaceae(1.0000)	Rheinheimera(1.0000)			0	0	0	0	34	30	36	0	180	0	37	43	0	0	34	0	0	0	0	0	0	0	0	30	0	0	0	25	0	48	46	27	79	35	43	32	0	0	0	0	0	0	0	0	0
220	Opitutaceae(0.8400)	Opitutus(0.5880)			0	0	0	0	0	0	0	0	0	0	0	0	0	0	0	0	73	0	53	44	38	42	43	0	0	0	0	0	0	40	0	0	0	0	0	0	0	0	0	0	29	0	0	0	0
221	Sphingobacteriaceae(0.1800)	Solitalea(0.0234)			0	0	0	0	0	0	0	0	0	0	31	39	0	48	36	0	0	0	32	0	0	0	0	0	0	0	0	0	0	0	0	31	0	30	0	42	0	0	0	0	0	0	0	0	0
222	Flavobacteriaceae(1.0000)	Flavobacterium(1.0000)			0	0	0	0	0	0	0	0	0	0	0	0	0	0	0	0	0	0	0	0	0	0	0	0	0	0	0	0	0	0	0	0	0	0	0	0	0	0	0	0	0	0	0	0	0
223	Sphingomonadaceae(1.0000)	Rhizorhabdus(0.9500)	Rhizorhabdus (100.0%)		30	0	0	33	0	0	0	0	0	0	0	0	0	0	0	0	0	0	0	0	0	0	0	56	57	39	52	74	127	56	28	26	26	44	45	55	0	0	0	0	0	0	0	0	0
224	Caulobacteraceae(1.0000)	Caulobacter(1.0000)			0	0	29	0	0	32	37	0	0	0	0	0	0	0	0	0	0	0	0	0	0	0	0	0	34	0	0	26	29	0	0	0	0	0	0	0	0	0	0	0	0	0	0	1	0
225	Piscirickettsiaceae(0.0900)	Piscirickettsia(0.0081)			26	0	0	0	0	0	0	0	0	0	0	0	0	0	0	0	0	0	0	0	0	0	0	0	0	0	0	0	0	42	31	27	32	51	30	36	0	0	0	0	0	0	0	0	0
226	Legionellaceae(1.0000)	Legionella(1.0000)			0	0	0	0	0	0	26	0	0	0	0	0	0	0	0	0	68	35	71	62	44	76	137	0	0	0	0	0	0	0	0	0	0	0	0	0	26	0	54	0	35	34	0	0	0
227	Micrococcaceae(1.0000)	Arthrobacter(0.9700)			0	0	0	0	0	0	0	0	36	37	26	0	27	0	0	0	0	0	0	0	0	0	0	0	0	0	0	0	0	0	0	0	0	0	0	0	0	29	0	29	0	0	0	0	0
228	Rhizobiaceae(0.6400)	Ensifer(0.4096)			27	32	32	0	27	29	0	29	0	36	28	0	27	36	40	0	0	0	0	0	0	0	0	31	0	0	27	0	0	40	33	27	30	33	30	37	0	0	28	0	25	0	0	0	0
229	Moraxellaceae(1.0000)	Acinetobacter(1.0000)			0	0	0	0	0	0	0	0	0	0	0	0	0	0	0	0	0	0	0	0	0	0	0	0	0	0	0	0	0	0	0	0	0	0	0	0	0	0	0	0	0	0	0	0	0
231	Rhodobacteraceae(0.9400)	Gemmobacter(0.3478)			0	0	0	0	0	0	0	0	0	0	0	0	0	0	0	0	0	0	0	0	0	0	0	0	0	0	0	0	0	0	0	0	0	0	0	0	0	43	34	39	0	0	0	0	0
232	Sphingobacteriaceae(1.0000)	Pedobacter(0.9400)			34	35	63	81	35	62	72	38	0	0	0	0	0	0	0	0	0	0	0	0	0	0	0	0	0	0	0	0	0	0	0	0	0	0	0	0	0	0	0	0	0	0	0	0	0
233	Rhodanobacteraceae(1.0000)	Rhodanobacter(1.0000)			52	72	62	32	38	34	29	60	0	0	0	0	0	0	0	0	0	0	0	0	0	0	0	44	83	68	35	34	36	0	0	0	0	0	0	0	0	0	0	0	0	0	0	1	4
234	Chitinophagaceae(1.0000)	Terrimonas(0.9800)			0	0	0	0	0	0	0	0	67	76	61	57	58	83	64	80	0	0	0	0	0	0	0	0	0	0	0	0	0	0	30	36	28	33	0	37	0	0	0	0	0	0	0	0	0
235	Lysobacteraceae(0.6400)	Tahibacter(0.4096)			31	0	30	57	29	0	27	0	0	0	0	0	0	0	0	0	0	0	0	0	0	0	0	45	33	47	46	38	52	47	49	48	41	30	42	33	0	0	0	0	0	0	0	0	0
236	Moraxellaceae(1.0000)	Acinetobacter(1.0000)			0	0	0	0	0	0	0	0	0	0	0	0	0	0	0	0	0	0	0	0	0	0	0	0	0	0	0	0	0	0	0	0	0	0	0	0	0	0	0	0	0	0	0	0	0
237	Porphyromonadaceae(1.0000)	Macellibacteroides(0.5300)			0	0	0	0	0	0	0	0	0	0	0	0	0	0	0	0	154	41	58	97	141	96	82	0	0	0	0	0	0	0	0	0	0	0	0	0	70	29	82	0	34	0	0	0	0
238	Rhodocyclaceae(0.2500)	Propionivibrio(0.0625)			0	0	0	0	0	0	0	0	0	0	0	0	0	0	0	0	34	72	43	0	0	0	0	0	0	0	0	0	0	0	0	0	0	0	0	0	0	0	0	0	0	0	0	0	0
242	Phyllobacteriaceae(0.6900)	Mesorhizobium(0.3381)			0	0	0	0	0	0	0	35	0	0	0	0	0	0	0	0	0	0	0	0	0	0	0	0	0	30	0	0	0	0	0	0	0	0	0	0	0	0	0	0	0	0	0	0	0
243	Unclassified_Gammaproteobacteria(0.1700)	Thiohalobacter(0.0238)			0	0	0	0	0	0	0	0	0	0	0	0	0	0	0	0	76	61	149	0	0	0	60	0	0	0	0	0	0	0	0	0	0	0	0	0	45	35	73	62	74	48	0	0	0
244	Flavobacteriaceae(1.0000)	Flavobacterium(1.0000)			46	40	154	141	53	149	158	51	0	0	0	0	0	0	0	0	0	0	0	0	0	0	0	36	0	0	26	0	27	0	0	0	0	0	0	0	0	0	0	0	0	0	0	0	1
245	Micromonosporaceae(1.0000)	Actinoplanes(0.9900)			0	0	0	0	0	0	0	0	0	0	0	0	0	0	0	0	0	0	0	0	0	0	0	45	48	0	45	82	0	0	0	0	0	0	0	0	102	61	64	48	35	75	0	0	0
247	Unclassified_Burkholderiales(0.9300)	Zhizhongheella(0.5580)			0	0	0	0	0	0	0	0	0	0	0	27	0	0	0	0	0	0	0	0	0	0	0	0	0	0	0	0	43	74	63	62	60	58	76	82	0	0	0	0	0	0	0	0	0
248	Caulobacteraceae(1.0000)	Phenylobacterium(0.8800)			28	27	0	0	0	31	0	0	0	0	0	0	0	0	0	0	0	0	0	0	0	0	0	0	0	0	0	0	0	0	0	0	0	0	0	0	0	0	0	0	0	0	0	0	1
249	Bacillaceae(0.9800)	Bacillus(0.9604)			0	0	0	0	0	0	0	0	0	0	0	0	0	0	0	0	0	0	0	0	0	0	0	0	0	0	0	0	0	0	0	0	0	0	0	0	0	0	0	0	0	0	0	146	38
250	Unclassified_Spartobacteria(0.7500)	Limisphaera(0.5625)			0	0	0	0	0	0	0	0	0	28	26	35	27	39	45	0	0	0	0	0	0	0	0	0	0	0	0	0	28	0	29	45	30	54	35	56	0	0	0	0	0	0	0	0	0
251	Myxococcaceae(0.8000)	Aggregicoccus(0.6080)			0	0	0	0	0	0	0	0	0	0	0	0	0	0	0	0	0	0	0	0	0	0	0	0	0	0	0	0	0	0	0	0	0	0	0	0	0	0	0	0	0	0	0	0	2
252	Chitinophagaceae(1.0000)	Ferruginibacter(0.3900)			0	0	0	0	0	0	0	0	0	0	0	0	0	0	0	0	0	0	0	0	0	0	0	0	0	0	0	0	0	0	0	0	0	0	0	0	30	0	0	0	0	0	0	0	0
253	Unclassified_Burkholderiales(0.6000)	Aquabacterium(0.3420)			0	0	0	0	0	0	0	0	62	43	54	57	52	60	36	64	0	0	0	0	0	0	0	0	0	0	0	0	0	57	49	80	39	41	46	43	0	0	0	0	0	0	0	0	0
256	Nocardioidaceae(1.0000)	Nocardioides(1.0000)			44	48	50	37	31	31	0	39	0	0	0	0	0	0	0	0	0	0	0	0	0	0	0	27	39	33	0	40	0	0	0	0	0	0	0	0	34	34	26	39	0	27	0	0	0
257	Xanthobacteraceae(0.6400)	Pseudolabrys(0.4032)			0	28	25	0	0	0	0	0	0	0	0	0	0	0	0	0	0	0	0	26	0	29	35	36	27	26	34	40	0	0	0	0	0	0	0	25	32	33	42	58	40	56	0	0	1
258	Flavobacteriaceae(1.0000)	Flavobacterium(1.0000)			0	0	0	0	0	0	0	0	0	0	0	0	0	0	0	0	0	0	0	0	0	0	0	110	137	46	33	32	34	0	0	0	0	0	0	0	0	0	0	0	0	67	0	2	0
259	Sphingobacteriaceae(1.0000)	Mucilaginibacter(0.9400)			0	0	0	0	0	0	0	38	0	0	0	0	0	0	0	0	26	0	31	0	0	0	0	0	0	0	0	0	0	0	0	0	0	0	0	0	0	29	27	26	0	0	0	0	2
260	Comamonadaceae(0.9800)	Kinneretia(0.3626)			0	34	0	31	35	0	35	51	0	0	0	0	0	0	0	0	0	0	0	0	0	0	0	0	0	0	0	0	0	0	0	0	0	0	0	0	0	0	0	0	0	0	0	0	0
261	Caulobacteraceae(1.0000)	Asticcacaulis(1.0000)			28	27	0	0	0	0	0	0	0	0	0	0	0	25	0	0	0	0	0	0	0	0	0	0	0	0	0	0	0	0	28	26	0	0	0	0	0	0	0	0	0	0	0	0	0
262	Flavobacteriaceae(1.0000)	Flavobacterium(1.0000)			68	60	209	114	40	82	197	32	0	0	0	0	0	0	0	0	0	0	0	0	0	0	0	0	0	0	0	0	0	0	0	0	0	0	0	0	0	0	0	0	0	0	0	0	1
265	Flavobacteriaceae(1.0000)	Flavobacterium(1.0000)			0	0	0	0	0	0	0	0	69	55	90	67	54	53	59	74	0	0	0	0	0	0	0	0	0	0	0	0	0	0	0	0	0	0	0	0	0	0	0	0	0	0	0	0	0
266	Flavobacteriaceae(1.0000)	Flavobacterium(1.0000)			0	33	42	0	0	0	0	54	0	0	0	0	0	0	0	0	0	0	0	0	0	0	0	33	0	50	0	33	35	0	0	0	0	0	0	0	30	0	0	0	0	0	0	0	2
267	Comamonadaceae(0.9300)	Ramlibacter(0.1860)			0	0	0	61	0	0	45	0	0	0	0	0	0	0	0	0	0	0	0	0	0	0	0	48	34	0	0	0	64	0	0	0	0	0	0	0	0	0	0	0	0	0	0	0	0
268	Hyphomicrobiaceae(0.8600)	Devosia(0.7396)			84	57	121	107	81	87	79	64	0	0	0	0	0	0	0	0	0	0	0	0	0	0	0	43	29	0	38	0	41	0	0	0	0	0	0	0	0	0	0	0	0	0	0	0	0
269	Unclassified_Alphaproteobacteria(0.1900)	Rhizomicrobium(0.0361)			0	0	0	0	0	0	0	0	0	0	0	0	0	0	0	0	116	116	105	50	32	38	157	0	0	0	0	0	0	0	0	0	0	0	0	0	0	0	30	32	0	0	0	0	0
271	Sphingomonadaceae(1.0000)	Novosphingobium(1.0000)			0	0	0	0	0	0	0	0	0	0	0	0	0	0	0	0	0	0	0	0	0	0	0	0	0	0	0	0	0	0	0	0	0	0	0	0	0	0	0	0	0	0	0	0	0
272	Phyllobacteriaceae(0.9600)	Mesorhizobium(0.9216)			0	0	0	0	0	0	0	0	0	0	0	0	0	0	0	0	0	0	0	0	0	0	0	0	0	0	0	0	0	0	27	0	0	38	0	35	0	0	0	37	0	0	0	0	0
273	Rikenellaceae(0.1000)	Acetobacteroides(0.0100)			0	0	0	0	0	0	0	0	0	0	0	0	0	0	0	0	0	0	29	26	33	42	0	0	0	0	0	0	0	0	0	0	0	0	0	0	0	54	41	62	0	40	0	0	0
274	Unclassified_Cytophagales(0.8800)	Chryseolinea(0.7480)			0	0	0	0	0	0	0	0	29	27	0	39	0	37	32	0	0	0	43	0	0	0	0	0	0	0	0	0	0	28	27	39	45	34	34	30	0	0	0	0	0	0	0	0	0
275	Rhodanobacteraceae(1.0000)	Dyella(0.8300)			0	0	0	0	26	25	31	0	0	0	0	0	0	0	0	0	0	0	0	0	0	0	0	0	0	0	29	0	31	0	0	0	0	0	0	0	0	33	0	0	0	0	0	0	0
276	Phyllobacteriaceae(0.9600)	Mesorhizobium(0.9120)			0	0	0	0	0	0	0	0	0	25	0	0	0	28	32	0	0	0	0	0	0	0	0	0	0	0	0	0	0	89	80	91	45	79	47	51	0	0	0	0	0	0	0	0	0
277	Sporichthyaceae(0.4600)	Sporichthya(0.2116)			0	0	0	0	0	0	0	0	0	0	27	0	0	0	0	0	0	0	0	0	0	0	0	0	0	0	0	0	0	0	0	0	0	33	0	0	0	0	0	0	0	0	0	0	0
278	Comamonadaceae(1.0000)	Hydrogenophaga(0.8300)			87	77	60	90	92	78	72	72	0	0	0	0	0	0	0	0	0	0	0	0	0	0	0	0	0	30	0	0	0	0	0	0	0	0	0	0	0	0	0	0	0	0	0	0	0
280	Bacillaceae(0.9900)	Bacillus(0.9801)			0	0	0	0	0	0	0	0	0	0	0	0	0	0	40	0	0	0	0	0	0	0	0	0	0	0	0	0	0	0	0	0	0	0	0	0	0	28	0	28	0	0	0	0	0
281	Cytophagaceae(1.0000)	Spirosoma(1.0000)			0	0	39	51	40	47	35	28	0	0	0	0	0	0	0	0	0	71	0	0	0	0	0	0	0	0	0	0	0	0	0	0	0	0	0	0	70	61	30	27	0	29	0	0	0
282	Pseudomonadaceae(0.5000)	Rhizobacter(0.2500)			0	0	0	0	0	0	0	0	30	36	0	30	0	33	35	37	0	0	0	0	0	0	0	0	0	0	0	0	0	34	59	40	65	41	48	45	0	0	0	0	0	0	0	0	0
284	Microbacteriaceae(1.0000)	Salinibacterium(0.3300)			0	0	32	0	0	38	33	0	0	0	0	0	0	0	0	0	0	0	0	0	0	0	0	0	0	0	0	0	0	0	0	0	0	0	0	0	0	0	0	0	0	0	0	0	4
285	Rhodospirillaceae(1.0000)	Novispirillum(1.0000)			0	0	0	0	0	0	0	0	0	0	0	0	0	0	0	0	96	78	63	35	107	190	28	0	0	0	0	0	0	0	0	0	0	0	0	0	0	0	27	0	0	0	0	0	0
286	Comamonadaceae(0.7500)	Curvibacter(0.2400)			0	0	0	0	0	0	0	0	0	0	0	0	0	0	0	0	0	0	0	36	0	0	0	0	0	0	0	0	0	0	0	0	0	0	0	0	0	0	34	39	0	0	0	0	0
287	Methylophilaceae(1.0000)	Methylophilus(0.7500)			0	0	0	0	0	0	36	0	0	0	0	0	0	0	0	0	0	0	0	0	0	0	0	0	0	40	0	0	0	0	0	0	0	0	0	0	0	0	0	0	0	0	0	0	0
288	Planctomycetaceae(0.9800)	Zavarzinella(0.6076)			0	0	0	0	0	0	0	0	0	0	0	0	0	0	0	0	0	0	0	0	0	0	0	0	0	0	0	0	0	0	0	0	0	0	0	0	0	0	0	0	0	0	0	0	0
290	Methylophilaceae(0.9500)	Methylobacillus(0.5035)			0	0	0	0	0	0	0	0	0	0	0	0	0	0	0	0	0	0	0	0	0	0	0	0	0	30	0	28	37	0	0	0	0	0	0	0	0	42	0	37	30	0	0	0	0
291	Anaeromyxobacteraceae(0.3800)	Anaeromyxobacter(0.1444)			30	37	34	49	46	50	53	38	0	0	0	39	0	0	33	0	0	0	0	0	0	0	0	0	0	0	0	0	0	0	0	0	0	0	0	0	0	0	0	0	0	0	0	0	0
292	Flavobacteriaceae(1.0000)	Flavobacterium(1.0000)			0	0	0	0	0	75	27	0	0	0	0	0	0	0	0	0	0	0	0	0	0	0	0	155	0	80	72	33	48	0	0	0	0	0	0	0	0	0	0	0	0	0	0	0	0
293	Comamonadaceae(0.8000)	Simplicispira(0.4400)			0	0	0	0	0	0	0	0	0	0	0	0	0	0	0	0	0	42	0	0	27	32	0	55	0	0	76	0	36	0	0	0	0	0	0	0	35	96	43	88	58	201	0	0	0
294	Burkholderiaceae(1.0000)	Burkholderia(1.0000)			0	39	26	0	0	0	0	0	0	0	0	0	0	0	0	0	0	0	0	0	0	0	0	0	0	34	0	0	0	0	0	0	0	0	0	0	0	0	0	0	0	0	0	1	3
295	Pseudomonadaceae(1.0000)	Pseudomonas(1.0000)			0	0	0	0	0	0	0	0	0	0	0	0	0	0	0	0	0	0	0	0	0	135	0	0	0	0	0	0	0	0	0	0	0	0	0	0	0	0	0	0	0	0	0	0	0
296	Saprospiraceae(1.0000)	Haliscomenobacter(1.0000)			0	0	0	0	0	0	0	0	0	0	0	0	0	0	0	0	0	0	0	0	0	0	0	0	0	0	0	0	0	72	45	61	50	111	96	72	0	0	0	0	0	0	0	0	0
297	Flavobacteriaceae(1.0000)	Flavobacterium(1.0000)	Flavobacterium (100.0%)		0	0	0	0	0	0	0	0	109	65	112	78	142	74	94	168	0	0	0	0	0	0	0	0	0	0	0	0	25	0	0	0	0	0	0	0	0	0	0	0	0	0	0	0	0
298	Flavobacteriaceae(1.0000)	Flavobacterium(1.0000)			0	0	26	38	0	0	28	0	44	69	44	68	43	72	62	45	0	0	0	0	0	0	0	0	0	0	0	0	0	0	0	0	0	0	0	0	0	0	0	0	0	0	0	0	0
299	Chitinophagaceae(1.0000)	Sediminibacterium(1.0000)			0	0	0	0	0	0	0	0	0	0	0	0	0	0	0	0	0	0	52	0	0	0	0	0	30	0	0	0	0	0	0	0	0	0	0	0	25	30	0	0	0	36	0	0	0
300	Nitrosomonadaceae(0.9900)	Nitrosospira(0.9801)			0	0	0	0	0	0	0	31	0	0	0	0	0	28	0	0	0	0	0	0	0	0	0	0	0	0	0	0	0	0	0	0	0	0	0	0	0	0	0	0	0	0	0	0	0
301	Halomonadaceae(1.0000)	Halomonas(0.9900)			0	0	0	0	0	0	0	0	80	631	170	59	0	0	0	51	0	0	0	0	0	0	0	0	0	0	0	0	0	0	0	0	0	0	0	0	0	0	0	0	0	0	0	0	0
302	Mycobacteriaceae(1.0000)	Mycobacterium(1.0000)			0	0	0	0	0	0	0	0	29	32	47	0	0	31	0	0	0	0	0	0	0	0	0	0	0	0	0	0	0	0	0	0	30	36	36	27	0	0	0	0	0	0	0	0	0
303	Rhodospirillaceae(1.0000)	Azospirillum(1.0000)			0	0	53	26	0	40	0	40	0	0	0	0	0	0	0	0	0	0	0	0	0	27	0	98	88	59	73	64	82	0	0	0	0	0	0	0	0	0	0	0	0	0	0	0	0
304	Phyllobacteriaceae(0.6900)	Aminobacter(0.1173)			26	0	0	26	38	0	0	0	0	0	0	0	0	0	0	0	0	0	0	0	0	0	0	29	0	0	28	0	0	0	0	0	0	0	0	0	0	0	0	0	0	27	0	0	0
306	Chitinophagaceae(0.4500)	Chitinophaga(0.0675)			0	32	0	0	0	0	0	0	0	0	0	0	0	0	0	0	0	0	0	0	0	0	0	36	0	77	0	0	0	0	0	0	0	0	0	0	0	0	0	0	0	0	0	0	1
307	Comamonadaceae(0.9000)	Pelomonas(0.4950)			0	0	0	0	0	0	0	0	0	0	0	0	0	0	0	0	0	0	0	0	0	0	0	0	0	0	0	0	0	0	0	0	34	0	0	0	0	36	34	41	36	0	0	0	0
308	Phyllobacteriaceae(0.8900)	Aquamicrobium(0.3382)			0	0	0	0	0	0	0	0	0	0	0	0	29	31	0	0	0	0	0	0	0	0	0	0	0	0	0	0	0	0	0	0	0	0	0	0	0	0	0	0	0	0	0	0	1
309	Porphyromonadaceae(0.3100)	Paludibacter(0.0961)			0	0	0	0	0	0	0	0	0	0	0	0	0	0	0	0	0	43	35	62	31	45	0	0	0	0	0	0	0	0	0	0	0	0	0	0	0	0	32	0	0	0	0	0	0
310	Methylophilaceae(0.9800)	Methylotenera(0.4704)			78	72	69	61	48	78	48	42	0	0	0	0	0	0	0	0	0	0	0	0	0	0	0	40	0	0	54	0	47	0	0	0	0	0	0	0	0	0	0	0	0	0	0	0	0
311	Caulobacteraceae(1.0000)	Caulobacter(0.9100)			0	0	0	0	0	0	0	0	0	0	0	0	0	0	0	0	0	0	0	0	0	0	0	0	0	0	0	0	0	73	48	46	42	77	73	57	0	0	0	0	0	0	0	0	0
312	Roseiarcaceae(0.1100)	Roseiarcus(0.0121)			26	0	0	0	0	0	0	0	0	0	0	0	0	28	0	0	0	0	0	0	0	0	0	0	0	0	0	0	0	0	0	31	0	31	28	28	0	0	0	0	0	0	0	0	0
314	Haliangiaceae(0.8400)	Haliangium(0.7056)			28	27	0	29	0	31	0	34	0	0	0	0	0	0	0	0	0	0	0	0	0	0	0	31	47	28	45	37	45	0	0	0	0	0	0	0	0	0	0	0	0	0	0	1	2
315	Sphingobacteriaceae(1.0000)	Pedobacter(0.9900)			0	0	0	0	0	0	0	0	0	0	0	0	0	0	0	0	0	0	0	0	0	0	0	0	0	26	0	0	0	0	0	0	0	0	0	0	0	0	0	0	0	0	0	0	0
317	Sphingomonadaceae(0.8900)	Novosphingobium(0.6319)			0	0	0	0	0	0	0	0	0	0	0	0	0	38	26	0	0	0	0	0	0	0	0	0	0	0	0	0	0	0	31	0	0	0	0	26	0	0	0	0	0	0	0	0	0
318	Unclassified_Cytophagales(1.0000)	Ohtaekwangia(0.9500)			61	0	39	0	27	30	0	34	0	0	0	25	0	0	0	0	0	0	0	0	0	0	0	45	45	0	26	39	25	0	0	0	0	0	0	0	0	0	0	0	0	0	0	0	0
319	Tepidisphaeraceae(0.9600)	Tepidisphaera(0.9216)			0	0	0	32	0	0	0	26	66	33	61	25	34	33	0	31	0	0	0	0	0	0	0	0	0	0	0	0	0	0	0	0	0	0	0	0	0	0	0	0	0	0	0	0	0
321	Chitinophagaceae(1.0000)	Ferruginibacter(0.2700)			0	0	0	0	0	0	0	0	34	0	35	33	31	36	0	29	0	0	0	0	0	0	0	0	0	0	0	0	0	0	0	0	0	0	0	0	0	0	0	0	0	0	0	0	0
323	Rhodanobacteraceae(0.9200)	Dokdonella(0.3772)			0	0	0	0	41	0	0	0	0	0	0	0	0	0	0	0	0	0	0	0	0	0	0	0	0	0	0	0	0	0	0	0	0	0	0	0	0	0	0	0	0	0	0	0	0
324	Planctomycetaceae(0.9000)	Rubinisphaera(0.6120)			0	0	0	0	0	0	0	0	58	69	53	61	43	79	39	31	0	0	0	0	0	0	0	0	0	0	0	0	0	0	42	37	28	46	25	40	0	0	0	0	0	0	0	0	0
325	Sphingomonadaceae(0.9200)	Sphingopyxis(0.5980)			0	0	0	0	0	0	0	0	0	0	0	0	0	0	0	0	0	0	0	0	0	0	0	0	0	0	0	0	0	0	0	0	0	0	0	0	0	32	0	0	0	0	0	0	0
326	Rhodobacteraceae(0.9800)	Gemmobacter(0.3724)			33	26	0	0	0	0	0	0	0	0	0	0	0	0	0	0	0	0	0	0	0	0	0	0	0	0	0	29	0	0	54	47	28	0	0	42	0	0	0	0	0	0	0	0	0
327	Flavobacteriaceae(1.0000)	Chryseobacterium(1.0000)			0	0	0	0	0	0	0	0	0	0	0	0	0	0	0	0	0	0	0	0	0	0	0	0	0	0	0	0	0	0	32	41	177	0	0	0	0	0	0	0	0	0	0	0	0
328	Nocardioidaceae(1.0000)	Nocardioides(1.0000)			0	33	25	33	27	0	0	0	0	0	0	0	0	0	0	0	0	0	0	0	0	0	0	0	0	0	0	0	27	0	0	0	0	0	0	0	0	0	0	0	0	0	0	0	0
330	Rhodanobacteraceae(0.4900)	Rudaea(0.2058)			35	60	36	31	28	26	0	33	0	0	0	0	0	0	0	0	0	0	0	0	0	0	0	35	58	67	35	30	37	0	0	0	0	0	0	0	0	0	0	0	0	0	0	0	2
331	Cytophagaceae(1.0000)	Dyadobacter(1.0000)			74	41	25	49	60	27	49	31	0	0	0	0	0	0	0	0	0	0	0	0	0	0	0	0	0	0	0	0	0	0	0	0	0	0	0	0	0	0	0	0	0	0	0	0	0
332	Cytophagaceae(1.0000)	Cytophaga(1.0000)			0	0	0	0	0	0	0	0	0	0	0	0	0	0	0	0	0	0	0	0	0	0	0	65	0	0	0	0	0	0	0	0	0	0	0	0	0	0	0	0	0	0	0	0	0
333	Cytophagaceae(1.0000)	Cytophaga(1.0000)			0	0	0	0	0	0	0	0	29	0	0	0	0	0	30	37	0	0	0	44	0	0	0	0	0	0	0	0	0	0	0	0	0	0	0	0	0	0	0	0	0	26	0	0	0
334	Oxalobacteraceae(0.9900)	Duganella(0.8811)			0	0	0	0	0	0	0	0	0	0	0	0	0	0	0	0	0	0	0	0	0	0	0	0	0	0	0	0	0	0	0	0	0	0	0	0	0	0	0	0	0	0	0	2	0
335	Prolixibacteraceae(0.2400)	Mariniphaga(0.0288)			0	0	0	0	0	0	0	0	0	0	0	32	0	0	0	0	0	0	0	0	0	0	0	0	0	0	0	0	0	43	32	32	41	59	43	42	0	0	0	0	0	0	0	0	0
336	Comamonadaceae(0.9900)	Rhodoferax(0.9306)			0	46	25	0	0	0	0	0	0	0	0	0	0	0	0	0	0	0	0	0	0	0	0	0	0	43	0	0	0	0	0	0	0	0	0	0	0	0	0	0	0	0	0	0	1
337	Phyllobacteriaceae(0.9700)	Mesorhizobium(0.8439)			0	0	0	0	0	0	0	0	0	0	0	0	0	27	0	28	0	0	0	0	0	0	0	0	0	0	0	0	0	0	31	47	37	50	29	33	0	0	0	0	0	0	0	0	0
338	Burkholderiaceae(1.0000)	Pandoraea(1.0000)			0	0	0	0	0	0	0	0	0	0	0	0	0	0	0	0	0	0	0	0	0	0	0	0	0	0	0	0	0	0	0	0	0	37	0	44	0	0	0	0	0	0	0	0	0
340	Comamonadaceae(0.8100)	Comamonas(0.2916)			0	0	0	0	0	0	0	0	0	0	0	0	0	0	0	0	88	86	61	82	0	39	71	0	0	0	0	0	0	0	0	0	0	0	0	0	0	0	26	0	30	0	0	0	0
341	Xanthobacteraceae(0.9800)	Pseudolabrys(0.9506)			0	32	0	0	0	0	0	30	0	0	0	0	0	0	0	0	0	0	0	0	0	0	0	0	0	41	0	0	0	0	0	0	0	0	0	0	0	0	0	0	0	0	0	0	3
342	Pseudomonadaceae(1.0000)	Pseudomonas(0.9400)			0	0	0	0	0	0	0	0	0	0	0	0	0	0	0	0	0	0	0	0	0	0	0	0	0	0	0	0	0	0	26	36	44	43	0	28	0	0	0	0	0	0	0	0	0
343	Flavobacteriaceae(1.0000)	Flavobacterium(1.0000)			0	0	0	0	0	0	0	0	0	0	0	0	0	0	0	0	0	0	0	0	0	0	0	32	0	0	0	0	0	0	0	0	0	0	0	0	0	0	0	0	0	0	0	0	0
344	Chromobacteriaceae(0.9700)	Chromobacterium(0.9409)			0	0	0	0	0	0	0	0	0	0	0	0	0	0	0	0	25	55	0	39	0	0	56	0	0	0	0	0	0	0	0	0	0	0	0	0	0	0	35	0	46	0	0	0	0
345	Flavobacteriaceae(1.0000)	Flavobacterium(1.0000)			0	0	92	69	0	120	64	0	0	0	0	0	0	0	0	0	0	0	0	0	0	0	0	0	0	45	0	42	26	0	0	0	0	0	0	0	0	0	0	0	0	0	0	1	1
346	Comamonadaceae(0.9800)	Polaromonas(0.7742)			26	0	32	30	29	32	25	31	0	0	0	0	0	0	0	0	0	0	0	0	0	0	0	92	39	0	68	29	50	0	0	0	0	0	0	0	0	0	0	0	0	0	0	0	0
347	Chitinophagaceae(1.0000)	Ferruginibacter(0.8100)			0	0	0	0	0	0	0	0	56	61	44	45	70	42	57	112	0	0	0	0	0	0	0	0	0	0	0	0	0	0	0	0	0	0	0	0	0	0	0	0	0	0	0	0	0
348	Fimbriimonadaceae(0.3900)	Fimbriimonas(0.1521)			0	0	0	0	0	0	0	0	0	0	0	0	0	0	0	0	36	31	34	0	0	31	27	0	0	0	0	0	0	0	0	0	0	0	0	0	45	57	41	54	0	47	0	0	0
349	Unclassified_Alteromonadales(0.4000)	Congregibacter(0.1600)			0	0	0	0	0	0	0	0	0	0	0	0	0	0	0	0	0	0	0	0	0	0	0	0	0	0	0	36	0	0	0	0	0	0	0	0	56	73	0	50	78	120	0	0	0
350	Rhodobacteraceae(0.3400)	Rhodovulum(0.0884)			0	0	0	0	0	0	0	0	0	0	0	0	0	0	0	0	0	0	0	0	0	0	0	0	0	0	0	0	0	27	49	34	51	39	33	32	0	0	0	0	0	0	0	0	0
352	Sphingobacteriaceae(1.0000)	Pedobacter(0.7800)			0	0	0	0	0	0	0	0	0	0	0	0	0	0	0	0	0	0	0	0	0	0	0	0	0	28	0	0	0	0	0	0	0	0	0	0	0	0	0	0	0	0	0	0	0
353	Xanthobacteraceae(0.6600)	Pseudolabrys(0.3894)			26	38	0	0	0	0	0	0	0	0	0	0	0	0	0	0	0	0	0	0	0	0	0	0	28	34	0	0	0	0	0	0	0	0	0	0	0	0	0	0	0	0	0	0	2
354	Halomonadaceae(1.0000)	Halomonas(0.9900)			0	0	0	0	0	0	0	0	0	736	0	0	0	0	0	0	0	0	0	0	0	0	0	0	0	0	0	0	0	0	0	0	0	0	0	0	0	0	0	0	0	0	0	0	0
355	Saprospiraceae(0.8000)	Lewinella(0.5760)			0	0	0	0	0	0	0	0	0	0	0	0	0	0	0	0	0	0	0	0	0	0	0	0	0	0	0	0	0	56	36	31	47	37	85	60	0	0	0	0	0	0	0	0	0
356	Opitutaceae(0.8800)	Opitutus(0.4488)			0	0	0	0	0	0	0	0	0	0	0	0	0	0	0	0	0	0	0	0	0	0	0	0	0	0	0	0	0	0	0	27	0	37	28	36	0	0	0	0	0	0	0	0	0
357	Phyllobacteriaceae(0.9800)	Aminobacter(0.3626)			0	26	0	0	0	0	0	0	0	0	0	0	0	0	0	0	0	0	0	0	0	0	0	0	0	36	0	0	0	0	0	0	0	0	0	0	0	0	0	0	0	0	0	0	2
359	Clostridiaceae(1.0000)	Terrisporobacter(0.9700)			0	0	0	0	0	0	0	0	0	0	0	0	0	0	0	0	96	0	88	80	0	30	93	0	0	0	0	0	0	0	0	0	0	0	0	0	0	0	0	0	150	0	0	0	0
360	Flavobacteriaceae(1.0000)	Flavobacterium(1.0000)			0	0	0	0	0	54	0	0	0	0	0	0	0	0	0	0	0	0	0	0	0	0	0	0	0	38	0	0	0	0	0	0	0	0	0	0	0	0	0	0	0	0	0	0	0
361	Pseudomonadaceae(1.0000)	Pseudomonas(0.9800)			0	0	0	0	0	0	26	0	0	0	0	0	0	0	0	0	0	0	0	0	0	0	0	36	25	189	41	110	26	0	0	0	0	0	0	0	0	0	0	0	0	0	0	0	0
362	Pseudomonadaceae(1.0000)	Pseudomonas(1.0000)			0	0	0	0	0	0	0	0	0	0	0	0	49	28	36	37	0	0	0	0	0	0	0	27	0	0	0	0	34	0	46	0	74	0	0	0	0	0	0	0	0	0	0	0	0
363	Planctomycetaceae(0.9800)	Pirellula(0.3822)			0	0	0	0	0	0	0	0	0	0	29	0	0	27	0	0	0	0	0	0	0	0	0	0	0	0	0	0	0	27	48	28	34	29	28	0	0	0	0	0	0	0	0	0	0
364	Enterobacteriaceae(1.0000)	Samsonia(0.1400)			0	0	0	0	0	0	0	0	0	0	0	0	74	265	47	86	0	0	0	0	0	0	0	0	0	0	0	0	0	0	48	0	56	0	0	0	0	0	0	0	0	0	0	0	0
365	Caulobacteraceae(0.9700)	Brevundimonas(0.9409)			0	0	0	0	0	0	0	0	0	0	0	0	0	0	0	0	0	0	0	0	0	0	0	0	0	0	0	0	0	59	42	46	32	35	29	26	0	0	0	0	0	0	0	0	0
366	Flavobacteriaceae(1.0000)	Flavobacterium(1.0000)			0	0	0	0	0	0	0	0	0	0	0	0	0	0	0	0	0	0	0	0	0	0	0	0	0	156	0	44	0	0	0	0	0	0	0	0	0	0	0	0	0	0	0	25	0
367	Flavobacteriaceae(1.0000)	Flavobacterium(1.0000)			0	0	0	0	0	0	0	0	0	0	0	0	0	0	0	0	0	0	0	0	0	0	0	64	71	88	0	36	40	0	0	0	0	0	0	0	0	0	0	0	0	0	0	2	0
368	Rhizobiaceae(0.2800)	Shinella(0.0728)			34	0	0	0	0	0	0	0	0	0	0	0	0	0	0	0	0	0	0	0	0	0	0	28	36	31	27	123	64	0	0	0	0	0	0	0	0	0	0	0	0	0	0	0	0
369	Verrucomicrobiaceae(1.0000)	Luteolibacter(1.0000)			48	0	0	0	0	0	0	0	0	0	0	0	0	0	0	0	0	0	0	0	0	0	0	0	0	0	0	0	0	34	48	40	0	36	0	0	0	0	0	0	0	0	0	0	0
370	Dietziaceae(0.5500)	Dietzia(0.3025)			0	0	0	0	0	0	0	0	0	0	0	0	0	0	0	0	0	0	0	0	0	0	0	0	0	0	0	0	0	0	0	0	0	0	0	0	0	0	0	0	0	0	0	0	0
371	Flavobacteriaceae(0.5200)	Spongiimonas(0.0572)			0	0	0	0	0	0	0	0	0	0	0	0	31	0	25	0	0	0	0	0	0	0	0	0	0	0	0	0	0	0	26	0	34	0	0	0	0	0	0	0	0	0	0	0	0
374	Beijerinckiaceae(0.6800)	Methylocapsa(0.1224)			0	0	0	0	0	0	0	0	0	0	0	0	0	0	0	0	0	0	0	0	0	0	0	0	0	0	0	0	0	0	0	34	28	0	35	35	30	33	0	0	0	0	0	0	0
375	Flavobacteriaceae(1.0000)	Flavobacterium(1.0000)			0	0	0	0	0	0	0	0	0	0	0	0	0	0	0	0	0	0	0	0	59	69	0	0	0	0	0	0	0	0	0	0	0	0	0	0	0	0	0	0	0	0	0	0	0
376	Chitinophagaceae(1.0000)	Ferruginibacter(0.7900)			0	0	0	0	0	0	0	0	0	0	0	0	0	0	0	0	0	0	0	0	0	0	0	0	0	0	0	0	0	0	0	0	0	0	0	0	35	59	28	26	0	0	0	0	0
377	Hyphomicrobiaceae(0.9500)	Devosia(0.8930)			53	52	73	28	58	100	0	40	0	0	0	0	0	0	0	0	0	0	0	0	0	0	0	39	0	0	0	0	0	0	0	0	0	0	0	0	0	0	0	0	0	0	0	0	0
378	Nannocystaceae(0.9000)	Nannocystis(0.5040)			0	0	0	0	0	0	0	0	0	0	0	0	0	0	0	0	0	0	0	0	0	0	0	0	0	0	0	0	0	32	0	39	34	37	78	27	0	0	0	0	0	0	0	0	0
379	Burkholderiaceae(0.1700)	Chitinimonas(0.0238)			0	35	0	0	0	0	0	0	0	0	0	0	0	0	0	0	0	0	0	0	0	0	0	0	0	39	0	34	30	0	0	0	0	0	0	0	0	0	0	0	0	0	0	0	0
380	Sphingomonadaceae(1.0000)	Sphingomonas(1.0000)			0	0	0	0	0	0	0	0	73	0	76	0	26	49	0	29	0	0	0	0	0	0	0	0	0	0	0	0	0	0	0	0	0	0	0	0	0	0	0	0	0	0	0	0	0
381	Chitinophagaceae(1.0000)	Ferruginibacter(0.8300)			0	0	0	0	0	0	0	0	0	0	0	0	0	0	0	0	0	0	0	0	0	0	0	0	0	0	0	0	0	0	0	0	0	0	0	0	0	0	0	0	0	0	0	0	0
383	Sphingomonadaceae(0.9900)	Sphingobium(0.7128)			0	0	0	0	0	0	0	0	0	0	0	0	0	0	0	0	0	0	0	0	0	0	0	0	0	0	0	0	0	0	0	0	0	0	0	0	0	0	0	0	0	0	0	0	0
385	Rhizobiaceae(0.9900)	Rhizobium(0.8613)			25	0	0	0	0	0	0	0	0	0	0	0	0	0	0	0	0	0	0	0	0	0	0	0	0	0	0	0	0	0	0	0	0	0	0	0	0	0	0	0	0	0	0	0	0
386	Methylobacteriaceae(1.0000)	Methylobacterium(0.9800)			0	0	0	0	0	0	0	0	0	0	0	0	0	0	0	0	0	0	0	0	0	0	0	0	0	0	0	0	0	0	0	0	0	0	0	0	0	0	0	0	0	0	0	0	0
387	Comamonadaceae(0.9900)	Variovorax(0.9009)			0	0	0	0	0	0	0	0	0	0	0	0	0	0	0	0	0	0	0	0	0	0	0	0	0	0	0	0	0	0	0	0	0	0	0	0	0	0	0	0	0	0	0	0	3
390	Enterobacteriaceae(1.0000)	Kosakonia(0.3400)			0	0	0	0	0	0	0	0	0	0	0	0	0	0	0	0	0	0	0	0	0	0	0	0	0	0	0	0	0	0	0	0	0	0	0	0	0	0	0	0	0	0	0	0	0
391	Sphingobacteriaceae(1.0000)	Sphingobacterium(1.0000)			0	0	0	0	0	0	0	0	0	0	0	0	0	0	0	0	0	0	0	0	0	0	0	0	0	0	0	0	0	0	0	0	0	0	0	0	0	0	0	0	0	0	0	0	0
392	Armatimonadaceae(0.7900)	Armatimonas(0.6241)			0	0	0	0	0	0	0	0	0	0	0	0	0	0	0	0	0	0	0	0	0	0	0	0	0	0	0	0	0	36	54	55	26	42	41	40	0	0	0	0	0	0	0	0	0
394	Mycobacteriaceae(1.0000)	Mycobacterium(1.0000)			0	0	0	0	0	0	0	0	0	32	0	0	0	0	0	0	0	0	0	0	0	0	0	0	0	0	0	0	0	0	0	0	28	31	0	0	0	0	0	0	0	0	0	0	0
396	Microbacteriaceae(1.0000)	Salinibacterium(0.5100)			0	0	0	0	0	26	0	0	0	0	0	0	0	0	0	0	0	0	0	0	0	0	0	0	0	0	27	0	0	0	0	0	0	0	0	0	0	0	0	0	0	0	0	0	0
398	Verrucomicrobiaceae(1.0000)	Prosthecobacter(1.0000)			0	0	0	0	0	0	0	0	0	0	0	0	0	0	0	0	0	0	0	0	0	0	0	0	0	0	0	0	0	0	29	31	0	30	0	0	0	0	0	27	0	0	0	0	0
399	Clostridiaceae(1.0000)	Clostridium(1.0000)			0	0	0	0	0	0	0	0	0	0	0	0	0	0	0	0	63	53	37	0	55	47	36	0	0	0	0	0	0	0	0	0	0	0	0	0	0	26	27	0	26	0	0	0	0
400	Rhodobacteraceae(0.9700)	Frigidibacter(0.1746)			0	0	0	0	0	0	0	0	0	0	0	0	26	0	0	0	0	0	0	0	0	0	0	0	0	0	0	0	0	0	0	0	31	27	31	34	0	0	0	0	0	0	0	0	0
401	Bradyrhizobiaceae(0.8200)	Afipia(0.4346)			35	0	43	34	25	0	25	0	0	0	0	0	0	0	0	0	0	0	0	0	0	0	0	0	0	0	0	0	0	0	0	0	0	0	0	0	0	0	0	0	0	0	0	0	0
402	Lysobacteraceae(0.6800)	Stenotrophomonas(0.4624)			0	0	57	0	0	0	0	0	0	0	0	0	0	0	0	0	0	0	0	0	0	0	0	0	0	0	0	0	0	0	0	0	0	0	0	0	0	0	0	0	0	0	0	0	1
403	Comamonadaceae(0.9000)	Polaromonas(0.6120)			0	0	0	0	0	0	0	0	0	0	0	0	0	0	0	0	0	0	0	0	0	0	0	34	0	0	0	0	0	26	0	0	0	0	0	0	0	0	0	0	0	0	0	0	0
404	Flavobacteriaceae(1.0000)	Chryseobacterium(1.0000)			0	0	0	0	0	0	0	0	0	0	0	0	0	0	0	0	0	0	0	0	0	0	0	0	88	32	0	0	0	0	0	0	0	0	0	0	0	0	0	0	0	0	0	0	0
406	Mycobacteriaceae(1.0000)	Mycobacterium(1.0000)			0	0	0	0	0	0	0	0	0	0	0	0	0	0	0	0	0	0	0	0	0	0	0	0	0	0	0	0	0	50	0	0	30	50	27	36	0	0	0	0	0	0	0	0	0
407	Comamonadaceae(0.7100)	Curvibacter(0.2840)			0	0	0	0	0	0	0	0	0	0	0	30	0	0	29	0	0	0	0	0	0	0	0	0	0	0	0	0	0	48	33	46	0	36	26	26	0	0	0	0	0	0	0	0	0
408	Enterococcaceae(0.9600)	Enterococcus(0.9120)			0	0	0	0	0	0	0	0	0	0	0	0	0	0	0	0	0	0	0	0	0	0	0	0	0	0	0	0	0	0	0	0	0	0	0	0	0	0	0	0	0	0	245	0	0
409	Flavobacteriaceae(1.0000)	Flavobacterium(1.0000)			31	37	72	0	39	44	0	33	0	0	0	0	0	0	0	0	0	0	0	0	0	0	0	34	0	0	0	0	0	0	0	0	0	0	0	0	0	0	0	0	0	0	0	0	0
410	Micrococcaceae(0.9900)	Arthrobacter(0.9801)			0	0	0	0	0	0	0	0	0	0	0	0	0	0	0	0	0	0	0	0	0	0	0	0	26	66	0	25	37	0	0	0	0	0	0	0	0	0	0	0	0	0	0	0	0
412	Planctomycetaceae(1.0000)	Pirellula(0.3800)			0	0	0	0	0	0	0	0	0	0	0	0	0	0	0	0	0	0	0	0	0	0	0	0	0	0	0	0	0	0	0	0	0	0	0	0	0	0	0	0	0	0	0	0	0
413	Caldilineaceae(0.9500)	Litorilinea(0.7885)			0	0	0	0	0	0	0	0	0	0	0	0	0	0	0	0	0	0	0	0	0	0	0	0	0	0	0	0	0	44	36	37	46	79	27	40	0	0	0	0	0	0	0	0	0
416	Succinivibrionaceae(0.1900)	Anaerobiospirillum(0.0342)			0	0	0	0	0	27	0	0	0	0	0	0	0	0	30	0	0	0	0	0	0	0	0	0	0	0	0	0	0	0	0	0	0	30	27	30	0	0	0	0	0	0	0	0	0
417	Acetobacteraceae(0.2500)	Stella(0.0525)			0	0	0	0	0	0	0	0	0	0	0	0	0	0	0	0	0	67	0	0	134	140	42	0	0	0	0	0	0	0	0	0	0	0	0	0	0	0	0	0	0	0	0	0	0
418	Ruminococcaceae(0.0300)	Hydrogenoanaerobacterium(0.0009)			0	0	0	0	0	0	0	0	0	0	0	0	0	0	0	0	0	0	0	0	0	0	0	0	0	56	0	0	0	29	0	0	41	0	27	0	0	0	0	0	0	0	0	0	0
420	Lentisphaeraceae(0.1400)	Lentisphaera(0.0196)			0	0	0	0	0	0	0	0	0	0	0	0	0	0	0	0	0	0	0	0	0	0	0	0	0	0	0	0	0	0	0	0	0	0	0	0	0	0	0	0	0	0	0	0	0
421	Caulobacteraceae(1.0000)	Brevundimonas(1.0000)			0	0	33	26	0	27	31	0	0	0	0	0	0	0	0	0	0	0	0	0	0	0	0	0	0	0	0	0	0	0	0	0	0	0	0	0	0	0	0	0	0	0	0	1	0
423	Planctomycetaceae(0.8800)	Planctomicrobium(0.4048)			0	0	0	0	0	0	0	0	0	0	0	0	0	0	0	0	0	0	0	0	0	0	0	0	0	0	0	0	0	0	0	0	0	0	0	0	0	0	0	0	0	0	0	0	0
424	Unclassified_Cytophagales(0.7500)	Chryseolinea(0.5325)			0	0	0	0	0	0	0	0	28	29	0	25	0	42	0	28	0	0	0	0	0	0	0	0	0	0	0	0	0	0	0	27	26	33	31	29	0	0	0	0	0	0	0	0	0
425	Oxalobacteraceae(0.6600)	Herminiimonas(0.3234)			0	0	0	0	0	0	0	0	0	0	0	0	0	0	0	0	0	0	0	0	0	0	0	0	0	82	0	32	0	0	0	0	0	0	0	0	0	0	0	0	0	0	0	0	0
427	Bradyrhizobiaceae(1.0000)	Bosea(1.0000)			0	0	0	0	0	0	0	0	0	0	0	0	0	0	0	0	0	0	0	0	0	0	37	0	0	0	0	0	0	0	0	0	0	0	0	0	36	30	0	31	0	40	0	0	0
428	Paenibacillaceae(0.9700)	Paenibacillus(0.9215)			0	0	0	0	0	0	0	0	0	0	0	0	0	0	0	0	0	0	0	0	0	0	0	0	0	0	0	0	0	0	0	0	0	0	0	0	0	0	0	0	0	0	0	0	0
429	Chitinophagaceae(1.0000)	Terrimonas(1.0000)			0	0	0	0	0	0	0	0	28	36	0	31	0	34	0	29	0	0	0	0	0	0	0	0	0	0	0	0	0	0	0	0	34	35	26	31	0	0	0	0	0	0	0	0	0
431	Chitinophagaceae(1.0000)	Sediminibacterium(1.0000)			0	0	0	0	0	0	0	0	0	0	0	0	0	0	0	0	0	0	0	0	0	0	0	0	0	0	0	0	0	0	0	0	0	0	0	0	0	0	0	0	0	0	0	0	0
433	Nocardioidaceae(1.0000)	Aeromicrobium(1.0000)			0	0	0	0	0	0	0	0	0	0	0	0	0	0	0	0	0	0	0	0	0	0	0	0	0	0	0	0	0	0	0	0	0	0	0	0	43	42	41	38	33	44	0	0	0
435	Flavobacteriaceae(1.0000)	Flavobacterium(0.9800)			0	0	0	0	0	0	0	0	0	0	0	0	0	0	0	0	56	42	0	31	0	27	193	0	0	0	0	0	0	0	0	0	0	0	0	0	0	0	0	0	0	0	0	0	0
436	Enterobacteriaceae(1.0000)	Morganella(1.0000)			0	0	0	0	0	0	0	0	0	0	0	0	0	0	0	0	0	0	0	26	0	0	0	0	0	0	0	0	0	0	0	0	0	0	0	0	0	0	0	0	0	0	0	0	0
437	Rhizobiaceae(0.7500)	Ensifer(0.5475)			0	0	0	0	0	0	0	0	0	0	0	0	0	0	0	0	0	0	0	0	0	0	0	0	0	0	0	0	0	0	0	0	0	0	0	0	0	31	0	0	0	0	0	0	0
438	Chromatiaceae(1.0000)	Rheinheimera(1.0000)			0	0	0	0	0	0	26	0	0	0	0	0	0	0	0	0	0	0	0	0	0	0	0	40	64	103	0	0	0	0	0	0	0	0	0	0	0	0	0	0	0	0	0	0	0
439	Bradyrhizobiaceae(0.9800)	Bradyrhizobium(0.7546)			0	0	0	0	0	0	0	0	0	0	0	0	0	0	0	0	0	0	0	0	0	0	0	0	0	0	0	0	0	0	0	0	0	0	0	0	0	0	0	0	0	0	0	0	0
440	Flavobacteriaceae(0.1600)	Pseudofulvibacter(0.0160)			0	0	0	0	0	0	0	0	0	0	0	0	0	0	0	0	0	0	0	0	0	0	0	0	0	0	0	0	0	0	0	0	0	0	0	0	32	72	35	43	32	31	0	0	0
442	Corynebacteriaceae(1.0000)	Corynebacterium(1.0000)			0	0	0	0	0	0	0	0	0	0	0	0	0	0	0	0	0	0	0	0	0	0	0	0	0	0	0	0	0	0	0	0	0	0	0	0	0	0	0	0	0	0	0	0	0
444	Xanthobacteraceae(0.7500)	Pseudolabrys(0.5400)			0	0	0	0	0	0	0	0	0	0	0	0	0	0	0	0	0	0	0	0	0	0	0	0	0	50	0	0	0	0	0	0	0	0	0	0	0	0	0	0	0	0	0	0	0
445	Flavobacteriaceae(1.0000)	Flavobacterium(1.0000)			0	0	0	0	0	0	0	0	0	0	0	0	0	0	0	0	0	0	0	0	0	0	0	0	0	0	0	0	0	0	0	0	0	0	0	0	0	0	0	27	0	0	0	0	0
446	Intrasporangiaceae(1.0000)	Phycicoccus(0.7200)			0	0	0	0	0	0	0	0	0	0	30	0	0	0	0	0	0	0	0	0	0	0	0	0	0	0	0	0	0	0	0	0	0	0	0	0	0	0	0	0	0	0	0	0	0
447	Unclassified_Alphaproteobacteria(0.5000)	Rhizomicrobium(0.2500)			0	0	0	0	0	0	0	0	0	0	0	0	0	0	0	0	0	0	0	0	0	0	0	0	0	31	0	0	0	0	0	0	0	0	0	0	0	0	0	0	0	0	0	0	0
448	Flavobacteriaceae(1.0000)	Flavobacterium(1.0000)			65	45	0	0	56	30	0	61	0	0	0	0	0	0	0	0	0	0	0	0	0	0	0	0	0	0	0	0	0	0	0	0	0	0	0	0	0	0	0	0	0	0	0	0	0
449	Rhodanobacteraceae(1.0000)	Rhodanobacter(0.9800)			0	37	0	0	0	0	0	0	0	0	0	0	0	0	0	0	0	0	0	0	0	0	0	0	0	0	30	0	0	0	0	0	0	0	0	0	0	0	0	0	0	0	0	0	0
450	Sphingobacteriaceae(0.9700)	Pedobacter(0.4268)			0	0	0	0	0	0	0	0	44	72	56	106	53	94	68	41	0	0	0	0	0	0	0	0	0	0	0	0	0	0	0	0	0	0	0	0	0	0	0	0	0	0	0	0	0
451	Pseudomonadaceae(1.0000)	Cellvibrio(1.0000)			0	0	0	0	0	0	0	0	0	0	0	0	0	0	0	0	0	0	0	0	0	0	0	0	28	0	0	0	0	0	0	0	0	0	0	0	0	0	0	0	0	0	0	0	35
454	Caulobacteraceae(0.9700)	Asticcacaulis(0.7372)			0	0	0	0	0	0	0	0	0	0	0	0	0	0	0	0	0	0	0	0	0	0	0	0	0	0	0	0	0	0	0	0	0	0	0	0	0	0	0	0	0	0	0	1	4
455	Thermoanaerobacteraceae(0.5400)	Carboxydothermus(0.1728)			34	0	0	34	0	0	0	29	0	0	0	0	0	0	0	0	0	0	0	0	0	0	0	31	32	0	0	0	0	0	0	0	0	0	0	0	0	0	0	0	0	0	0	0	0
457	Rhodanobacteraceae(0.5600)	Rudaea(0.2800)			0	56	0	0	0	0	0	0	0	0	0	0	0	0	0	0	0	0	0	0	0	0	0	28	49	38	0	0	0	0	0	0	0	0	0	0	0	0	0	0	0	0	0	0	1
458	Bradyrhizobiaceae(0.9900)	Bosea(0.9801)			0	0	0	0	0	0	0	0	0	0	0	0	0	0	0	0	0	0	0	0	0	0	0	0	0	0	0	0	0	0	0	0	0	0	0	0	33	0	28	32	0	30	0	0	0
459	Porphyromonadaceae(0.3000)	Paludibacter(0.0900)			0	0	0	0	0	0	0	0	0	0	0	0	0	0	0	0	32	28	34	30	28	44	0	0	0	0	0	0	0	0	0	0	0	0	0	0	37	0	30	40	36	45	0	0	0
460	Planctomycetaceae(0.9600)	Rhodopirellula(0.8832)			0	0	0	0	0	0	0	0	0	0	0	0	0	0	0	0	0	0	0	0	0	0	0	0	0	0	0	0	0	0	0	0	0	0	0	0	0	0	0	0	0	0	0	0	0
461	Burkholderiaceae(1.0000)	Burkholderia(1.0000)			0	0	0	0	0	0	0	0	0	0	0	0	0	0	0	0	0	0	0	0	0	0	0	0	0	0	0	0	0	0	0	0	0	0	0	0	0	0	0	0	0	0	0	0	0
462	Aurantimonadaceae(0.1200)	Aureimonas(0.0120)			0	0	0	0	0	0	0	0	0	0	0	0	0	0	0	0	0	0	0	0	0	0	0	0	0	0	0	0	0	0	0	34	0	0	0	0	0	0	0	0	0	0	0	0	0
464	Rhodospirillaceae(1.0000)	Novispirillum(1.0000)			0	0	0	0	0	0	0	0	0	0	0	0	0	0	0	0	0	27	0	0	0	143	0	0	0	0	0	0	0	0	0	0	0	0	0	0	0	0	0	0	0	0	0	0	0
465	Rhodospirillaceae(1.0000)	Azospirillum(0.8900)			0	0	0	0	0	0	0	0	0	0	0	0	0	0	0	0	0	0	0	0	25	0	0	91	55	0	30	37	0	0	0	0	0	0	0	0	0	0	0	0	0	0	0	0	0
467	Rhizobiaceae(0.5500)	Rhizobium(0.1705)			40	0	26	34	0	42	0	28	0	0	0	0	0	0	0	0	0	0	0	0	0	0	0	0	0	0	0	0	0	0	0	0	0	0	0	0	0	0	0	0	0	0	0	0	0
469	Micromonosporaceae(0.9500)	Actinoplanes(0.5035)			0	0	0	0	0	0	0	0	0	0	0	0	0	0	0	0	0	0	0	0	0	0	0	0	0	0	0	0	0	0	0	0	0	0	0	0	111	60	0	31	0	151	0	0	0
470	Planctomycetaceae(1.0000)	Aquisphaera(0.8300)			0	0	0	0	0	0	0	0	0	0	0	0	0	0	0	0	0	0	0	0	0	0	0	0	0	0	0	0	0	26	0	30	30	46	33	0	0	0	0	0	0	0	0	0	0
471	Legionellaceae(1.0000)	Legionella(1.0000)			0	0	0	0	0	0	0	0	0	0	0	0	0	0	0	0	30	62	0	62	37	48	72	0	0	0	0	0	0	0	0	0	0	0	0	0	0	0	0	0	0	0	0	0	0
474	Hyphomicrobiaceae(0.9200)	Devosia(0.8372)			0	0	0	0	0	0	0	0	0	0	0	0	0	0	0	0	0	0	0	0	0	0	0	0	0	0	0	0	0	0	0	0	0	0	0	0	0	28	0	0	0	0	0	0	0
476	Sphingomonadaceae(1.0000)	Sphingobium(0.9800)			0	0	0	0	0	0	0	0	0	0	0	0	0	0	0	0	26	0	0	0	38	0	25	0	0	0	0	0	0	0	0	0	0	0	0	0	0	0	0	0	0	0	0	0	0
477	Sphingomonadaceae(0.9800)	Sphingobium(0.8918)			0	0	0	0	0	0	0	0	0	0	0	0	0	0	0	0	0	0	0	0	0	0	0	0	0	0	0	0	0	0	0	0	0	0	0	0	0	0	0	0	0	0	0	0	1
478	Rhodanobacteraceae(0.9500)	Dokdonella(0.8835)			0	33	31	0	0	25	0	0	0	0	0	0	0	0	0	0	0	0	0	0	0	0	0	29	0	36	0	0	0	0	0	0	0	0	0	0	0	0	0	0	0	0	0	0	0
479	Unclassified_Spartobacteria(0.1400)	Limisphaera(0.0168)			0	0	0	0	0	0	0	0	0	0	0	27	0	27	26	0	0	0	0	0	0	0	0	0	0	0	0	0	0	0	0	0	0	28	0	0	0	0	0	0	0	0	0	0	0
481	Staphylococcaceae(0.9900)	Staphylococcus(0.9801)			0	0	0	0	0	0	0	0	0	0	0	0	0	0	0	0	0	0	0	0	0	0	0	394	0	0	0	0	0	0	0	0	0	0	0	0	0	0	0	0	0	0	0	0	0
482	Opitutaceae(0.7300)	Opitutus(0.4964)			0	0	0	0	0	0	0	0	0	0	0	0	0	0	0	0	61	0	27	0	41	34	41	0	0	0	0	0	0	0	0	0	0	0	0	0	0	0	0	0	0	0	0	0	0
487	Pseudomonadaceae(1.0000)	Cellvibrio(1.0000)			0	0	0	0	0	0	0	0	0	0	0	0	48	0	0	58	0	0	0	0	0	0	0	0	0	0	0	161	30	0	0	0	0	0	0	0	0	0	0	0	0	0	0	0	0
488	Oxalobacteraceae(1.0000)	Massilia(1.0000)			0	0	0	0	0	0	0	0	0	0	0	0	0	0	0	0	0	0	0	0	0	0	0	0	0	0	0	0	0	0	0	0	0	0	0	0	0	0	0	0	0	0	0	0	0
492	Tepidisphaeraceae(0.9900)	Tepidisphaera(0.9801)			29	27	0	0	0	0	0	0	0	0	0	0	0	0	0	0	0	0	0	0	0	0	0	0	0	0	0	0	0	0	0	0	0	0	0	0	0	0	0	0	0	0	0	0	0
494	Oceanospirillaceae(0.7400)	Marinomonas(0.5106)			0	0	0	0	0	0	0	0	0	0	0	0	0	0	0	0	0	0	0	0	0	0	0	0	0	0	0	0	0	0	0	0	0	0	0	0	0	47	32	36	0	50	0	0	0
497	Rhizobiaceae(1.0000)	Rhizobium(1.0000)			0	0	0	0	0	0	0	0	0	0	0	0	0	0	0	0	0	0	0	29	0	0	31	0	0	0	0	0	0	0	0	0	0	0	0	0	0	0	0	0	0	0	0	0	0
500	Flavobacteriaceae(1.0000)	Flavobacterium(1.0000)			0	0	0	0	0	0	0	0	0	51	0	43	0	0	104	60	0	0	0	0	0	0	0	0	0	0	0	0	0	0	0	0	0	0	0	0	0	0	0	0	0	0	0	0	0
501	Unclassified_Burkholderiales(0.8100)	Piscinibacter(0.4779)			0	0	0	0	0	0	0	0	0	0	0	0	0	0	29	27	0	0	0	0	0	0	0	0	0	0	0	39	26	29	32	38	0	34	29	34	0	0	0	0	0	0	0	0	0
502	Rhodanobacteraceae(0.9200)	Rudaea(0.8464)			0	0	0	0	0	0	0	0	0	0	0	0	0	0	0	0	0	0	0	0	0	0	0	0	0	31	0	0	0	0	0	0	0	0	0	0	0	0	0	0	0	0	0	0	0
503	Rhodocyclaceae(0.9600)	Dechloromonas(0.8064)			29	0	0	0	0	0	0	0	0	0	0	0	0	0	0	0	0	0	0	0	0	0	0	0	0	0	0	0	0	0	0	0	0	0	0	45	0	0	0	0	0	0	0	0	0
504	Mycobacteriaceae(1.0000)	Mycobacterium(1.0000)			0	0	0	0	0	0	0	0	0	26	0	0	0	25	0	0	0	0	0	0	0	0	0	0	0	0	0	0	0	0	0	0	0	0	0	0	0	0	0	0	0	0	0	0	0
505	Oxalobacteraceae(1.0000)	Massilia(0.9800)			0	0	0	0	0	0	0	0	0	0	0	0	0	0	0	0	0	0	0	0	0	0	0	0	0	37	0	0	0	0	0	0	0	0	0	0	0	0	0	0	0	0	0	0	0
506	Tepidisphaeraceae(0.9400)	Tepidisphaera(0.8836)			0	0	0	0	0	0	0	0	0	0	0	0	0	0	0	0	0	0	0	0	0	0	0	0	0	0	0	0	0	26	0	26	0	0	0	0	0	0	0	0	0	0	0	0	0
507	Lysobacteraceae(0.7300)	Tahibacter(0.5329)			0	0	0	0	0	0	0	0	0	0	0	0	0	0	0	0	0	0	0	0	0	0	0	0	0	0	0	0	0	0	0	0	0	0	0	0	38	41	39	55	32	54	0	0	0
510	Caulobacteraceae(1.0000)	Caulobacter(1.0000)			0	0	0	0	0	0	0	0	0	0	0	0	0	0	0	0	0	0	0	0	0	0	0	0	0	0	0	0	0	0	25	35	0	30	0	0	0	0	0	0	0	0	0	0	0
511	Unclassified_Cytophagales(0.9900)	Ohtaekwangia(0.8415)			0	0	0	0	0	0	0	0	29	55	47	63	0	33	33	29	0	0	0	0	0	0	0	0	0	0	0	0	0	0	0	0	0	0	0	0	0	0	0	0	0	0	0	0	0
512	Bradyrhizobiaceae(1.0000)	Rhodopseudomonas(0.6300)			0	0	0	0	0	0	0	0	0	0	0	0	0	0	0	0	0	0	0	0	0	0	0	0	0	28	0	0	0	0	0	0	0	0	0	0	0	0	0	0	0	0	0	0	0
513	Erythrobacteraceae(1.0000)	Porphyrobacter(0.9200)			0	0	26	0	0	0	0	0	0	0	0	0	0	0	0	0	0	0	0	0	0	0	0	0	0	0	0	0	0	0	0	0	0	0	0	0	0	0	0	0	0	0	0	0	1
514	Hyphomicrobiaceae(1.0000)	Hyphomicrobium(1.0000)			0	0	0	0	0	0	0	0	0	0	0	0	0	0	0	0	0	0	0	0	0	0	0	0	0	0	0	0	0	0	0	0	0	0	0	0	26	49	30	33	0	33	0	0	0
516	Unclassified_Rhizobiales(0.8700)	Alsobacter(0.7569)			0	0	0	0	0	0	0	0	0	0	0	0	0	0	0	0	0	0	0	0	0	0	0	0	0	0	0	0	0	0	0	0	0	0	0	37	0	0	0	0	0	0	0	0	0
517	Flammeovirgaceae(0.2800)	Aureibacter(0.0280)			0	0	0	0	0	0	0	0	0	0	0	0	0	0	0	0	0	0	0	0	0	0	0	0	0	0	0	0	0	0	0	31	33	0	0	0	0	0	0	0	0	0	0	0	0
518	Myxococcaceae(0.7100)	Aggregicoccus(0.4970)			0	0	0	0	0	0	0	0	0	0	0	0	0	0	0	0	42	34	35	34	0	0	40	0	0	0	0	0	0	0	0	0	0	0	0	0	0	0	0	0	0	0	0	0	0
521	Geobacteraceae(0.7000)	Geobacter(0.4550)			0	0	0	0	0	0	0	0	0	0	0	0	0	0	0	0	0	0	0	0	0	0	0	0	0	0	0	0	0	41	0	28	39	0	38	29	0	0	0	0	0	0	0	0	0
522	Xanthobacteraceae(0.4200)	Ancylobacter(0.1722)			30	0	42	48	0	0	39	32	0	0	0	0	0	0	0	0	0	0	0	0	0	0	0	0	0	0	42	0	0	0	0	0	0	0	0	0	0	0	0	0	0	0	0	0	0
523	Unclassified_Cytophagales(0.8400)	Chryseolinea(0.5628)			0	0	0	0	0	0	0	0	29	27	30	38	0	0	0	27	0	0	0	0	0	0	0	0	0	0	0	0	0	0	0	0	0	0	0	0	0	0	0	0	0	0	0	0	0
524	Pseudomonadaceae(1.0000)	Pseudomonas(0.9800)			0	0	0	0	0	0	0	0	0	0	0	0	0	0	0	0	32	73	41	26	0	0	0	0	0	0	0	0	0	0	0	0	0	0	0	0	0	29	0	0	0	0	0	0	0
525	Acetobacteraceae(0.2700)	Humitalea(0.0243)			0	0	0	0	0	0	0	0	0	0	0	0	0	0	0	0	0	0	0	0	0	0	0	0	0	0	0	0	0	0	0	0	0	0	0	0	0	0	0	0	0	0	0	0	0
526	Saprospiraceae(0.8300)	Lewinella(0.5976)			0	0	0	0	0	0	0	0	0	0	0	0	0	0	0	0	0	41	0	0	0	0	0	0	0	0	0	0	0	0	0	0	0	0	0	0	0	0	0	0	0	0	0	0	0
527	Rhodanobacteraceae(0.5700)	Aquimonas(0.3135)			0	0	0	0	0	0	0	0	0	0	0	0	0	0	0	0	0	0	0	0	0	0	0	0	0	0	0	0	0	0	0	27	0	0	40	28	0	0	0	0	0	0	0	0	0
530	Flavobacteriaceae(1.0000)	Flavobacterium(1.0000)			0	0	0	0	0	0	0	0	0	0	0	28	0	0	0	0	0	0	0	0	0	0	0	0	0	0	0	0	0	0	0	34	0	0	27	0	0	0	0	0	0	0	0	0	0
531	Bacteriovoracaceae(0.9600)	Bacteriovorax(0.9216)			0	0	0	0	0	0	0	0	0	0	0	0	0	0	0	0	0	0	0	42	43	60	0	0	0	0	0	0	0	0	0	0	0	0	0	0	0	0	0	0	0	0	0	0	0
532	Sphingobacteriaceae(1.0000)	Pedobacter(1.0000)			0	0	0	0	0	0	35	0	0	0	0	0	0	0	0	0	0	0	0	0	0	0	0	0	0	26	0	0	0	0	0	0	0	0	0	0	0	0	0	0	0	0	0	2	1
533	Acidimicrobiaceae(0.5300)	Ilumatobacter(0.2809)			0	0	0	0	0	0	0	0	0	0	0	0	0	0	0	0	0	0	0	0	0	0	0	0	0	0	0	0	0	0	29	42	0	40	27	30	0	0	0	0	0	0	0	0	0
534	Hyphomicrobiaceae(1.0000)	Hyphomicrobium(0.9900)			0	0	0	0	0	0	0	0	42	51	56	0	37	0	35	62	0	0	0	0	0	0	0	0	0	0	0	0	0	0	0	0	0	0	0	0	0	0	0	0	0	0	0	0	0
539	Sphingomonadaceae(0.1300)	Sandarakinorhabdus(0.0104)			0	0	0	0	0	0	0	0	0	0	0	0	0	0	0	0	0	0	0	0	0	0	0	0	0	0	0	0	0	0	47	55	0	39	0	0	0	0	0	0	0	0	0	0	0
540	Brucellaceae(0.0800)	Ochrobactrum(0.0064)			0	0	0	0	0	0	0	0	0	0	0	0	0	0	0	0	28	30	54	34	0	0	0	0	0	0	0	0	0	0	0	0	0	0	0	0	0	0	43	0	29	0	0	0	0
541	Flavobacteriaceae(1.0000)	Flavobacterium(1.0000)			0	0	0	0	0	0	0	0	0	0	0	0	0	0	0	0	47	48	0	0	27	51	52	0	0	0	0	0	0	0	0	0	0	0	0	0	0	0	0	0	0	0	0	0	0
542	Rhodanobacteraceae(0.6000)	Rudaea(0.3600)			0	0	0	0	0	0	0	0	0	0	0	0	0	0	0	0	0	0	0	0	0	0	0	0	0	0	0	0	0	0	0	0	0	0	0	0	45	55	41	60	26	26	0	0	0
544	Rhodanobacteraceae(0.4900)	Dyella(0.1617)			0	0	0	0	0	0	0	0	0	0	0	0	0	0	0	0	0	0	0	0	0	0	0	0	0	0	0	25	0	0	0	0	0	0	0	0	0	0	0	0	0	0	0	0	0
547	Planctomycetaceae(0.9300)	Pirellula(0.4650)			0	0	0	0	0	0	0	0	0	0	0	0	0	0	0	0	0	0	0	0	0	0	0	0	0	0	0	0	0	0	0	0	0	0	0	0	0	0	0	0	0	0	0	0	0
549	Pseudomonadaceae(0.9800)	Pseudomonas(0.9114)			0	0	0	0	0	0	0	0	0	0	0	0	0	0	0	0	0	0	0	0	0	0	0	0	58	76	46	37	28	0	0	0	0	0	0	0	0	0	0	0	0	0	0	0	0
550	Flavobacteriaceae(1.0000)	Flavobacterium(1.0000)			0	26	26	106	0	0	31	0	0	0	0	0	0	0	0	0	0	0	0	0	0	0	0	0	0	0	0	0	0	0	0	0	0	0	0	0	0	0	0	0	0	0	0	0	0
551	Hyphomonadaceae(0.2100)	Hyphomonas(0.0399)			28	0	28	41	37	0	49	35	0	0	0	0	0	0	0	0	0	0	0	0	0	0	0	0	0	0	0	0	0	0	0	0	0	0	0	0	0	0	0	0	0	0	0	0	0
552	Tepidisphaeraceae(0.9800)	Tepidisphaera(0.9604)			0	0	0	0	0	0	0	0	0	0	0	0	0	0	0	0	0	0	0	0	0	0	0	0	0	0	0	0	0	0	0	33	0	0	0	0	0	0	0	0	0	0	0	0	0
554	Eubacteriaceae(0.0600)	Eubacterium(0.0030)			0	0	0	0	0	0	0	0	0	371	0	0	0	0	0	0	0	0	0	0	0	0	0	0	0	0	0	0	0	0	0	0	0	0	0	0	0	0	0	0	0	0	0	0	0
558	Flavobacteriaceae(1.0000)	Flavobacterium(1.0000)			0	0	0	0	46	42	28	27	0	0	0	0	0	0	0	0	0	0	0	0	0	0	0	26	0	0	47	0	0	0	0	0	0	0	0	0	0	0	0	0	0	0	0	0	0
560	Phyllobacteriaceae(0.5100)	Mesorhizobium(0.2295)			0	0	0	0	0	0	0	0	0	0	0	26	0	0	0	0	0	0	0	0	0	0	0	0	0	0	0	0	0	0	0	0	0	0	0	0	0	0	0	0	0	0	0	0	0
563	Hyphomonadaceae(0.3200)	Hyphomonas(0.0896)			0	0	0	0	0	0	33	0	0	0	0	0	0	0	0	0	0	0	0	0	0	0	0	0	0	0	0	0	0	0	0	0	0	0	0	0	0	0	0	0	0	0	0	0	0
565	Unclassified_Alphaproteobacteria(0.8900)	Rhizomicrobium(0.7921)			0	45	0	0	0	0	0	0	0	0	0	0	0	0	0	0	0	0	0	0	0	0	0	0	0	0	0	0	0	0	0	0	0	0	0	0	0	0	0	0	0	0	0	0	3
566	Methylobacteriaceae(1.0000)	Methylobacterium(1.0000)			0	0	0	0	0	0	0	0	0	0	0	0	0	0	0	0	0	0	0	0	0	0	0	0	0	0	0	0	0	0	0	0	0	0	0	0	0	0	0	0	0	0	0	0	0
567	Acetobacteraceae(0.2400)	Craurococcus(0.0384)			0	0	33	33	0	28	0	0	0	0	0	0	0	0	0	0	0	0	0	0	0	0	0	0	0	0	0	0	0	0	0	0	0	0	0	0	0	0	0	0	0	0	0	0	0
568	Herpetosiphonaceae(1.0000)	Herpetosiphon(1.0000)			0	0	0	0	0	0	0	0	0	0	0	0	0	0	0	0	0	0	0	0	0	0	0	0	0	0	0	0	0	0	0	0	0	0	0	0	0	0	0	0	0	0	0	0	0
571	Planctomycetaceae(1.0000)	Aquisphaera(0.5000)			0	0	0	0	0	0	0	0	0	0	0	0	0	0	0	0	0	0	0	0	0	0	0	0	0	0	0	0	0	0	0	0	0	0	0	0	0	0	0	0	0	0	0	0	0
573	Sphingomonadaceae(1.0000)	Novosphingobium(0.8500)			0	0	0	0	0	0	0	0	0	0	0	0	0	0	0	0	0	0	0	0	0	0	0	0	0	0	0	0	0	0	37	0	0	0	0	0	0	0	0	0	0	0	0	0	0
576	Thermoanaerobacteraceae(0.1100)	Carboxydothermus(0.0110)			0	0	0	0	0	0	0	0	0	0	0	0	0	0	0	0	0	0	0	0	0	0	0	0	0	0	0	0	0	36	0	0	0	29	32	0	0	0	0	0	0	0	0	0	0
580	Sphingomonadaceae(0.9900)	Sphingomonas(0.8514)			0	0	0	0	0	0	0	0	0	0	0	0	0	0	0	0	0	0	0	0	0	0	0	0	0	33	0	0	0	0	0	0	0	0	0	0	0	0	0	0	0	0	0	0	0
582	Rhodanobacteraceae(0.4900)	Rudaea(0.1911)			0	0	0	0	0	0	0	0	0	0	0	0	0	0	0	0	0	0	0	0	0	0	0	0	44	0	0	0	0	0	0	0	0	0	0	0	0	0	0	0	0	0	0	0	2
583	Legionellaceae(0.1100)	Legionella(0.0121)			0	0	0	0	0	0	0	0	0	0	0	0	0	0	0	0	0	0	0	0	0	0	0	0	0	34	0	0	0	0	28	0	0	28	28	0	0	0	0	0	0	0	0	0	0
585	Sphingobacteriaceae(1.0000)	Pedobacter(1.0000)			0	0	0	0	0	0	0	0	0	0	0	0	0	0	0	0	0	28	0	0	0	0	0	0	0	0	0	0	0	0	0	0	0	0	0	0	0	0	0	0	0	0	0	0	0
588	Hyphomicrobiaceae(0.9500)	Devosia(0.8645)			0	0	0	0	0	0	0	0	0	0	0	0	0	0	0	0	0	0	0	0	0	0	0	0	0	0	0	0	0	0	0	0	0	0	0	0	0	0	0	0	0	0	0	1	2
589	Oxalobacteraceae(1.0000)	Herbaspirillum(0.7100)			0	0	0	0	0	0	0	0	0	0	0	0	0	0	0	0	29	0	0	58	0	28	0	0	0	0	0	0	0	0	0	0	0	0	0	0	0	0	0	0	0	0	0	0	0
590	Rhodanobacteraceae(1.0000)	Dyella(0.3100)			0	27	0	0	0	0	0	32	0	0	0	0	0	0	0	0	0	0	0	0	0	0	0	0	28	27	0	0	0	0	0	0	0	0	0	0	0	0	0	0	0	0	0	0	1
592	Cytophagaceae(1.0000)	Dyadobacter(1.0000)			0	0	0	0	0	27	0	0	0	0	0	0	0	0	0	0	0	0	0	0	0	0	0	0	0	0	0	0	0	0	0	0	0	0	0	0	0	0	0	0	0	0	0	0	0
593	Chitinophagaceae(0.4200)	Taibaiella(0.0504)			0	0	0	0	0	0	0	0	0	0	0	0	0	0	0	0	0	0	28	0	0	0	0	0	0	0	0	0	0	0	0	0	0	0	0	0	0	0	30	32	26	39	0	0	0
596	Sphingomonadaceae(0.9800)	Sphingobium(0.9016)			0	0	0	0	0	0	0	0	0	0	0	0	0	0	0	0	0	0	0	0	0	0	0	0	0	0	0	0	0	0	0	0	0	0	0	0	0	0	0	0	0	0	0	0	0
597	Bacillaceae(0.9600)	Bacillus(0.8736)			0	0	0	0	0	0	0	0	0	0	0	0	0	0	0	0	0	0	0	0	0	0	0	0	0	0	0	0	0	0	0	0	0	0	0	0	0	89	54	56	34	67	0	0	0
598	Acidothermaceae(0.1400)	Acidothermus(0.0196)			0	0	0	0	0	0	0	0	0	0	0	0	0	0	0	0	0	0	0	0	0	0	0	0	0	0	0	0	0	27	0	0	29	26	0	0	0	0	0	0	0	0	0	0	0
599	Rhizobiaceae(0.9900)	Rhizobium(0.9009)			0	0	0	0	0	0	0	0	0	0	0	0	0	0	0	0	0	0	0	0	0	0	0	104	0	0	0	26	0	0	0	0	0	0	0	0	0	0	0	0	0	0	0	0	0
603	Rhizobiaceae(0.9800)	Rhizobium(0.6076)			0	0	0	0	0	0	0	0	0	0	0	0	0	0	0	0	0	0	0	0	0	0	0	0	0	0	0	0	0	0	0	0	0	0	0	0	0	0	0	0	0	0	0	1	0
604	Polyangiaceae(0.6600)	Chondromyces(0.2904)			0	0	0	0	0	25	0	27	0	0	0	0	0	0	0	0	0	0	0	0	0	0	0	0	0	0	0	26	0	0	0	0	0	0	0	0	0	0	0	0	0	0	0	0	0
606	Caldilineaceae(0.9400)	Litorilinea(0.8554)			0	0	0	0	0	0	0	0	0	0	0	0	0	0	0	0	0	0	0	0	0	0	0	0	0	0	0	0	0	0	26	0	0	25	0	0	0	0	0	0	0	0	0	0	0
608	Rhizobiaceae(1.0000)	Rhizobium(1.0000)			0	0	0	0	0	0	0	0	0	0	0	0	0	0	0	0	0	0	0	0	0	0	0	0	0	0	0	0	0	0	0	0	0	0	0	0	0	0	0	0	0	0	0	0	1
609	Bdellovibrionaceae(1.0000)	Vampirovibrio(1.0000)			0	0	0	0	0	0	0	0	0	0	0	0	0	0	0	0	0	0	0	0	0	0	0	0	0	37	0	0	290	0	0	0	0	0	0	0	0	0	0	0	0	0	0	0	0
610	Caulobacteraceae(1.0000)	Caulobacter(0.9900)			0	0	0	0	0	0	0	0	0	0	0	0	0	0	0	0	0	0	0	0	0	0	0	0	0	0	0	0	0	0	0	0	0	0	0	0	0	0	0	0	0	0	0	0	0
611	Microbacteriaceae(0.9500)	Leifsonia(0.1425)			0	0	0	0	0	0	0	0	0	0	0	0	0	0	0	0	0	0	0	0	0	0	0	0	0	0	0	0	0	0	0	0	0	25	0	27	0	0	0	0	0	0	0	0	0
612	Planctomycetaceae(0.7700)	Planctomicrobium(0.2541)			0	0	0	0	0	0	0	0	0	0	0	0	0	0	0	0	0	0	0	0	0	0	0	0	0	0	0	0	0	0	0	0	0	0	0	0	0	0	0	0	0	0	0	0	0
615	Chitinophagaceae(1.0000)	Parasegetibacter(0.3800)			0	0	0	0	0	0	0	0	0	0	0	0	0	0	0	0	0	0	0	0	0	0	0	0	0	0	0	0	0	0	0	0	0	0	0	0	116	60	0	50	0	0	0	0	0
616	Flavobacteriaceae(1.0000)	Chryseobacterium(1.0000)			0	0	0	0	0	0	0	0	0	0	0	0	0	0	0	0	0	0	0	0	0	0	0	0	0	0	46	0	0	0	0	0	0	0	0	0	0	0	0	0	0	0	0	0	0
619	Opitutaceae(0.8600)	Opitutus(0.6450)			0	0	0	0	0	0	0	0	0	0	0	0	0	0	0	0	41	0	25	37	34	32	0	0	0	0	0	0	0	0	0	0	0	0	0	0	0	0	0	0	0	0	0	0	0
620	Burkholderiaceae(0.9900)	Burkholderia(0.9801)			0	0	0	0	0	0	0	0	0	0	0	0	0	0	0	0	0	0	0	0	0	0	0	0	0	0	0	0	0	0	0	0	0	0	0	0	0	0	0	0	0	0	0	0	0
622	Porphyromonadaceae(1.0000)	Dysgonomonas(1.0000)			0	0	0	0	0	0	0	0	0	0	0	0	0	0	0	0	38	46	0	27	0	125	0	0	0	0	0	0	0	0	0	0	0	0	0	0	0	0	0	0	0	0	0	0	0
624	Flavobacteriaceae(1.0000)	Flavobacterium(1.0000)			0	0	0	0	0	0	0	0	0	0	0	0	0	0	0	0	0	0	0	0	0	0	0	42	60	0	27	67	48	0	0	0	0	0	0	0	0	0	0	0	0	0	0	0	0
627	Unclassified_Bacillales(0.9900)	Exiguobacterium(0.9801)			0	0	0	0	0	0	0	0	32	0	0	0	41	26	0	0	0	0	0	0	0	0	0	0	0	0	0	0	0	0	0	0	0	0	0	0	0	0	0	0	0	0	0	0	0
628	Hyphomicrobiaceae(0.6400)	Devosia(0.3008)			0	0	0	0	0	0	0	0	0	0	0	0	0	0	0	0	0	0	0	0	0	0	0	0	0	0	0	0	0	0	0	0	0	0	0	0	0	0	0	0	0	0	0	0	0
630	Corynebacteriaceae(1.0000)	Corynebacterium(1.0000)			0	0	0	0	0	0	0	0	0	0	0	0	0	0	0	0	0	0	0	0	0	0	0	0	0	0	0	0	0	0	0	0	0	0	0	0	0	0	0	0	0	0	0	0	0
631	Flavobacteriaceae(0.5800)	Spongiimonas(0.0464)			0	0	0	0	0	0	0	0	27	0	0	0	0	0	0	0	0	0	0	0	0	0	0	0	0	0	0	0	0	0	0	0	0	0	0	0	0	0	0	0	0	0	0	0	0
632	Micromonosporaceae(0.9600)	Phytohabitans(0.5568)			0	0	0	0	0	0	0	0	0	0	0	0	0	0	0	0	0	0	0	0	0	0	0	0	0	0	0	0	0	0	0	0	0	0	0	0	59	106	0	83	0	49	0	0	0
634	Planctomycetaceae(1.0000)	Zavarzinella(0.7200)			0	0	0	0	0	0	0	0	0	0	0	0	0	0	0	0	0	0	0	0	0	0	0	0	0	0	0	0	0	0	0	0	33	0	27	34	0	0	0	0	0	0	0	0	0
635	Flavobacteriaceae(1.0000)	Flavobacterium(1.0000)			0	0	0	0	0	0	0	0	43	29	33	30	59	49	30	79	0	0	0	0	0	0	0	0	0	0	0	0	0	0	0	0	0	0	0	0	0	0	0	0	0	0	0	0	0
636	Rhodospirillaceae(1.0000)	Azospirillum(1.0000)			0	0	0	0	0	0	0	0	0	0	0	0	0	0	0	0	0	0	0	0	0	0	0	55	37	58	53	0	0	0	0	0	0	0	0	0	0	0	0	0	0	0	0	0	0
637	Tepidisphaeraceae(1.0000)	Tepidisphaera(1.0000)			0	0	0	0	0	0	0	0	0	0	0	0	0	0	0	0	0	0	0	0	0	0	0	0	0	0	0	0	0	0	0	0	0	0	51	27	0	0	0	0	0	0	0	0	0
641	Brucellaceae(0.5400)	Pseudochrobactrum(0.2646)			0	0	0	0	0	0	0	0	0	0	0	0	0	0	0	0	0	0	0	29	0	34	0	0	0	0	0	0	0	0	0	0	0	0	0	0	28	0	0	0	0	0	0	0	0
642	Micrococcaceae(1.0000)	Micrococcus(0.9900)			0	0	0	0	0	0	0	0	0	0	0	0	0	0	0	0	0	0	0	0	0	0	0	0	0	0	0	0	0	0	0	0	0	0	0	0	0	0	0	0	0	0	0	0	0
643	Unclassified_Burkholderiales(0.6100)	Sphaerotilus(0.1891)			0	0	0	0	0	0	0	0	0	0	0	0	0	0	0	0	0	0	0	0	0	0	0	0	0	0	0	0	0	0	0	0	0	0	0	0	0	0	0	0	0	0	0	2	5
644	Unclassified_Burkholderiales(0.4100)	Aquabacterium(0.1148)			0	0	0	0	0	0	0	0	0	0	0	0	0	0	0	0	0	0	0	0	0	0	0	0	0	0	0	0	0	46	36	53	0	0	0	0	0	0	0	0	0	0	0	0	0
645	Lysobacteraceae(0.9500)	Arenimonas(0.9025)			0	0	0	0	0	0	0	0	0	0	0	0	0	0	0	0	0	0	0	0	0	0	0	0	0	36	0	29	0	0	0	0	0	0	0	0	0	0	0	0	0	0	0	0	0
646	Unclassified_Alphaproteobacteria(0.9900)	Rhizomicrobium(0.9801)			0	0	0	0	0	0	0	0	0	0	0	0	0	0	0	0	0	0	0	0	0	0	0	0	0	0	0	0	0	0	0	0	0	0	0	0	0	0	0	0	0	0	0	0	2
647	Parachlamydiaceae(0.7400)	Neochlamydia(0.3034)			0	30	0	0	27	33	30	28	0	0	0	0	0	0	0	0	0	0	0	0	0	0	0	0	0	0	0	0	0	0	0	0	0	0	0	0	0	0	0	0	0	0	0	0	0
651	Clostridiaceae(1.0000)	Terrisporobacter(0.9600)			0	0	0	0	0	0	0	0	0	0	0	0	0	0	0	0	0	129	0	0	0	0	0	0	0	0	0	0	0	0	0	0	0	0	0	0	0	148	0	0	0	0	0	0	0
652	Unclassified_Gammaproteobacteria(0.4100)	Chromatocurvus(0.0984)			0	0	0	0	0	0	0	0	0	0	0	0	0	0	0	0	0	0	0	0	0	0	0	0	0	54	0	26	0	0	0	0	0	0	0	0	0	0	0	0	0	0	0	0	0
653	Sphingomonadaceae(0.1400)	Sandarakinorhabdus(0.0168)			0	0	0	0	0	0	0	0	0	0	0	0	0	0	0	0	0	0	0	0	0	0	0	0	0	0	0	0	0	0	0	0	0	0	0	0	0	0	0	0	0	0	0	0	0
654	Comamonadaceae(0.9500)	Ramlibacter(0.5415)			0	0	0	0	0	0	0	0	0	0	0	0	0	0	0	0	0	0	0	0	0	0	0	0	0	0	0	0	0	0	0	0	0	0	0	0	0	0	0	0	0	0	0	0	2
655	Rhodospirillaceae(0.5200)	Azospirillum(0.0728)			0	0	0	0	0	0	0	0	0	0	0	0	0	0	0	0	35	0	65	0	0	0	0	0	0	0	0	0	0	0	0	0	0	0	0	0	0	0	0	0	0	30	0	0	0
656	Flavobacteriaceae(1.0000)	Flavobacterium(1.0000)			0	0	0	0	0	0	0	0	0	0	0	0	0	0	0	0	33	0	0	0	0	0	0	0	0	0	0	0	0	0	0	0	0	0	0	0	0	0	0	0	0	0	0	0	0
657	Sphingomonadaceae(1.0000)	Sphingomonas(0.8600)			0	0	0	0	0	0	0	0	0	0	0	0	0	0	0	0	0	0	0	0	0	0	0	0	0	0	0	0	0	30	0	0	0	0	27	25	0	0	0	0	0	0	0	0	0
658	Unclassified_Spartobacteria(0.3200)	Limisphaera(0.1024)			0	0	0	0	0	0	0	0	0	0	0	0	0	0	0	0	0	0	0	0	0	0	0	0	0	0	0	0	0	34	25	28	0	0	0	0	0	0	0	0	0	0	0	0	0
661	Sphingobacteriaceae(1.0000)	Pedobacter(0.6200)			0	0	26	0	0	29	0	0	0	0	0	0	0	0	0	0	0	0	0	0	0	0	0	0	0	0	0	0	0	0	0	0	0	0	0	0	0	0	0	0	0	0	0	0	0
663	Pseudomonadaceae(1.0000)	Pseudomonas(1.0000)			0	0	0	30	0	0	34	0	0	0	0	0	0	0	0	0	0	0	0	0	0	0	0	0	0	0	0	0	0	0	0	0	0	0	0	0	0	0	0	0	0	0	0	0	1
665	Lysobacteraceae(1.0000)	Pseudoxanthomonas(1.0000)			0	0	0	0	0	0	0	0	0	0	0	0	0	0	0	0	0	0	0	0	0	0	0	0	0	0	0	0	0	0	0	0	0	0	25	0	0	0	0	0	0	0	0	0	0
666	Micrococcaceae(1.0000)	Arthrobacter(1.0000)			0	0	0	0	0	0	0	0	0	0	0	0	0	0	0	0	0	0	0	0	0	0	0	0	0	0	0	0	0	0	80	0	0	0	0	0	0	0	0	0	0	0	0	22	0
669	Polyangiaceae(0.7500)	Byssovorax(0.2625)			43	27	0	0	0	0	0	0	0	0	0	0	0	0	0	0	0	0	0	0	0	0	0	0	0	28	0	0	0	0	0	0	0	0	0	0	0	0	0	0	0	0	0	1	0
673	Hyphomicrobiaceae(1.0000)	Devosia(1.0000)			0	0	0	0	0	0	0	0	0	0	0	0	0	0	0	0	0	0	0	0	0	0	0	0	0	0	0	0	0	0	0	0	0	0	0	0	0	0	0	0	0	0	0	0	0
674	Rhizobiaceae(0.8800)	Rhizobium(0.4576)			0	0	0	0	0	0	0	0	0	0	0	0	0	0	0	0	0	0	0	0	0	0	0	0	0	0	0	0	0	0	0	0	0	0	0	0	0	0	0	0	0	0	0	0	0
677	Sneathiellaceae(0.2000)	Sneathiella(0.0400)			0	0	0	0	0	0	0	0	0	0	0	0	0	0	0	0	0	0	0	0	0	0	0	0	0	29	0	0	0	0	0	0	0	0	0	0	0	0	0	0	0	0	0	0	0
681	Hyphomicrobiaceae(0.7600)	Devosia(0.5700)			0	0	0	0	0	0	0	0	0	0	0	0	0	0	0	0	0	0	0	0	0	0	0	0	0	0	0	0	0	0	0	0	0	0	0	0	0	0	0	0	0	0	0	0	0
683	Oligoflexaceae(1.0000)	Oligoflexus(1.0000)			0	0	0	0	0	0	0	0	0	0	0	0	0	0	0	0	0	0	0	0	0	0	0	0	0	0	0	0	0	0	25	0	31	29	0	0	0	0	0	0	0	0	0	0	0
684	Flavobacteriaceae(1.0000)	Flavobacterium(1.0000)			0	0	0	0	0	0	0	0	0	0	0	0	0	0	0	0	0	0	0	0	52	30	0	0	0	0	0	0	0	0	0	0	0	0	0	0	0	0	0	0	0	0	0	0	0
685	Rhodobacteraceae(0.9900)	Paracoccus(0.9207)			0	0	0	0	0	0	0	0	0	0	0	0	0	0	0	0	0	0	0	0	0	0	0	0	0	0	0	0	0	0	0	0	0	0	0	0	0	0	0	0	0	0	0	0	0
688	Flavobacteriaceae(1.0000)	Flavobacterium(1.0000)			0	0	0	0	0	0	0	0	0	0	0	0	0	0	0	0	36	32	0	0	25	51	33	0	0	0	0	0	0	0	0	0	0	0	0	0	0	0	0	0	0	0	0	0	0
690	Aurantimonadaceae(0.2500)	Aureimonas(0.0350)			0	41	0	0	0	30	26	0	0	0	0	0	0	0	0	0	0	0	0	0	0	0	0	0	0	0	0	0	26	0	0	0	0	0	0	0	0	0	0	0	0	0	0	0	0
691	Clostridiaceae(0.1400)	Hungatella(0.0070)			40	0	28	37	0	0	0	0	0	0	0	0	0	0	0	0	0	0	0	0	0	0	0	0	0	0	0	0	0	0	0	0	0	0	0	0	0	0	0	0	0	0	0	0	0
699	Flavobacteriaceae(1.0000)	Flavobacterium(1.0000)			0	0	0	0	0	0	0	0	0	0	0	0	0	0	0	0	0	0	0	0	0	0	0	0	0	0	0	0	0	137	0	0	0	0	0	0	0	0	0	0	0	0	0	0	0
702	Herpetosiphonaceae(1.0000)	Herpetosiphon(1.0000)			0	0	0	0	0	0	0	0	0	0	0	0	0	0	0	0	0	0	0	0	0	0	0	0	0	0	0	0	0	0	0	0	0	0	103	0	0	0	0	0	0	0	0	0	0
705	Verrucomicrobiaceae(1.0000)	Prosthecobacter(0.9600)			0	0	0	0	0	0	0	0	0	0	0	0	0	0	0	0	0	0	0	0	0	0	0	0	0	0	0	0	0	0	0	0	0	0	0	27	0	0	0	0	0	0	0	0	0
706	Sphingobacteriaceae(1.0000)	Pedobacter(1.0000)			0	0	0	0	0	0	0	0	0	0	0	0	0	0	0	0	0	0	0	0	0	0	0	0	0	35	0	0	0	0	0	0	0	0	0	0	0	0	0	0	0	0	0	0	0
707	Sphingobacteriaceae(1.0000)	Pedobacter(0.9100)			0	0	0	0	0	0	0	0	0	0	0	0	0	0	0	0	0	0	0	0	0	0	0	0	0	26	0	0	0	0	0	0	0	0	0	0	0	0	0	0	0	0	0	0	0
708	Hyphomicrobiaceae(0.7200)	Devosia(0.5184)			0	0	0	0	0	0	0	0	0	0	0	0	0	0	0	0	0	0	0	0	0	0	0	0	0	0	0	32	0	0	0	0	0	0	0	0	0	0	0	0	0	0	0	0	1
709	Unclassified_Rhodospirillales(1.0000)	Reyranella(1.0000)			0	0	0	0	0	0	0	0	0	0	0	0	0	0	0	0	0	0	0	0	0	0	0	0	0	0	0	0	0	0	0	0	0	0	0	0	30	0	0	33	0	45	0	0	0
710	Verrucomicrobiaceae(1.0000)	Prosthecobacter(0.8700)			0	0	0	0	0	0	0	0	0	0	0	0	0	0	0	0	0	0	0	0	0	0	0	0	0	0	0	0	0	0	29	0	0	33	0	0	0	0	0	0	0	0	0	0	0
711	Caulobacteraceae(1.0000)	Caulobacter(1.0000)			0	0	0	0	0	0	0	0	0	0	0	0	0	0	0	0	0	0	0	0	0	0	0	0	0	0	0	0	0	31	28	37	0	0	0	0	0	0	0	0	0	0	0	0	0
713	Clostridiaceae(1.0000)	Clostridium(0.9900)			0	0	0	0	0	0	0	0	0	0	0	0	0	0	0	0	0	58	0	0	81	96	0	0	0	0	0	0	0	0	0	0	0	0	0	0	0	0	0	0	0	0	0	0	0
715	Oscillatoriales(0.6200)	Alkalinema(0.2046)			0	0	0	0	0	0	0	0	45	0	39	0	43	0	0	62	0	0	0	0	0	0	0	0	0	0	0	0	0	0	0	0	0	0	0	0	0	0	0	0	0	0	0	0	0
718	Flavobacteriaceae(1.0000)	Flavobacterium(1.0000)			0	25	0	0	0	0	0	0	0	0	0	0	0	0	0	0	0	0	0	0	0	0	0	0	0	0	0	0	0	0	0	0	0	0	0	0	0	0	0	0	0	0	0	0	0
719	Planctomycetaceae(0.9000)	Rubinisphaera(0.2970)			0	0	0	0	0	0	0	0	0	0	0	0	0	0	0	0	0	0	0	0	0	0	0	0	0	0	0	0	0	0	0	0	0	0	0	0	0	0	0	0	0	0	0	0	0
720	Mycobacteriaceae(0.9800)	Mycobacterium(0.9604)			0	0	0	0	0	0	0	0	0	0	0	0	0	0	0	0	0	0	0	0	0	0	0	0	0	0	0	0	0	0	0	0	0	0	0	0	0	0	0	0	0	0	0	0	0
721	Nocardiaceae(1.0000)	Rhodococcus(1.0000)			0	0	0	0	0	0	0	0	0	35	28	0	0	31	0	0	0	0	0	0	0	0	0	0	0	0	0	0	0	0	0	0	0	0	0	0	0	0	0	0	0	0	0	0	0
722	Sphingobacteriaceae(1.0000)	Mucilaginibacter(0.9500)			0	0	0	0	0	0	0	0	0	0	0	0	0	0	0	0	0	0	0	0	0	0	0	0	0	27	0	0	0	0	0	0	0	0	0	0	0	0	0	0	0	0	0	0	1
723	Rhodanobacteraceae(0.8000)	Dokdonella(0.2560)			0	0	0	0	0	0	0	0	0	0	0	0	0	0	0	0	0	0	0	0	0	0	0	0	0	0	28	0	0	0	0	0	0	0	0	0	0	0	0	0	0	0	0	0	0
724	Unclassified_Alphaproteobacteria(1.0000)	Rhizomicrobium(1.0000)			0	0	0	0	0	0	0	0	0	0	0	0	0	0	0	0	0	0	0	0	0	0	0	0	0	0	0	0	0	0	0	0	0	0	0	0	0	0	0	0	0	0	0	0	2
725	Flavobacteriaceae(1.0000)	Flavobacterium(1.0000)			0	0	0	0	0	0	0	0	0	0	0	0	0	0	0	0	0	0	0	0	0	0	0	0	0	0	0	0	0	0	0	0	0	0	0	0	0	0	0	0	0	0	0	0	0
726	Flavobacteriaceae(1.0000)	Flavobacterium(1.0000)			0	0	0	0	0	0	0	0	0	0	0	0	0	0	0	0	0	0	0	0	0	0	0	0	0	0	0	0	0	0	0	0	0	0	0	0	0	0	0	0	0	0	0	0	0
727	Alcaligenaceae(0.0900)	Oligella(0.0081)			0	0	0	0	0	0	0	0	0	0	0	0	0	0	0	0	0	0	0	0	0	0	0	0	0	0	0	0	0	0	0	0	27	0	0	0	0	0	0	0	0	0	0	0	0
728	Chitinophagaceae(1.0000)	Ferruginibacter(0.8900)			0	0	0	0	0	0	30	0	0	0	0	0	0	0	0	0	0	0	0	0	0	0	0	0	0	0	0	0	0	0	0	0	0	0	0	0	0	0	0	0	0	0	0	0	0
729	Burkholderiaceae(1.0000)	Burkholderia(0.9900)			0	0	0	0	0	0	0	0	0	0	0	0	0	0	0	0	0	0	0	0	0	0	0	0	0	0	0	0	0	0	0	0	0	0	0	0	0	0	0	0	0	0	0	0	1
730	Alcaligenaceae(1.0000)	Castellaniella(0.9900)			0	0	0	0	0	0	0	0	0	0	0	0	0	0	0	0	0	0	0	0	0	0	0	0	0	0	0	0	0	0	0	0	0	0	0	0	0	0	0	0	0	0	0	0	0
731	Saprospiraceae(0.7500)	Lewinella(0.2925)			0	0	0	0	0	0	0	0	0	0	0	0	0	0	0	0	0	0	0	0	0	0	0	0	0	0	0	0	0	0	0	0	0	0	0	0	0	0	0	0	0	0	0	0	2
732	Brucellaceae(0.8100)	Pseudochrobactrum(0.6480)			0	0	0	0	0	0	0	0	0	0	0	0	0	0	0	0	0	0	0	0	0	0	0	0	0	0	0	0	0	0	0	0	0	0	0	0	0	0	0	0	0	0	0	0	0
733	Bdellovibrionaceae(0.9900)	Bdellovibrio(0.9801)			0	0	0	0	0	0	0	0	0	0	0	0	0	0	0	0	0	0	0	0	0	0	0	0	0	0	0	0	0	0	0	0	0	0	0	0	0	0	0	0	0	0	0	0	1
734	Polyangiaceae(0.7500)	Byssovorax(0.2325)			0	0	0	0	0	0	0	0	0	0	0	0	0	0	0	0	0	0	0	0	0	0	0	0	0	31	0	0	39	0	0	0	0	0	0	0	0	0	0	0	0	0	0	0	0
737	Colwelliaceae(0.0300)	Thalassotalea(0.0006)			0	0	0	0	0	0	0	0	0	0	0	0	0	0	0	0	0	32	66	0	0	0	0	0	0	0	0	0	0	0	0	0	0	0	0	0	0	0	0	0	0	0	0	0	0
739	Planctomycetaceae(1.0000)	Gemmata(0.9500)			0	0	0	0	0	0	0	0	0	0	0	0	0	0	0	0	0	0	0	0	0	0	0	0	0	0	0	0	0	0	0	0	0	0	0	0	0	0	0	0	0	0	0	0	0
740	Planctomycetaceae(1.0000)	Singulisphaera(0.7000)			0	0	0	0	0	0	0	0	0	0	0	0	0	0	0	0	0	0	0	0	0	0	0	0	0	0	0	0	0	0	0	0	0	0	0	0	0	0	0	0	0	0	0	0	0
743	Cytophagaceae(1.0000)	Dyadobacter(1.0000)			0	0	0	0	0	0	0	0	0	0	0	0	0	0	0	0	0	0	0	0	0	0	0	0	0	29	0	0	0	0	0	0	0	0	0	0	0	0	0	0	0	0	0	0	0
744	Unclassified_Burkholderiales(0.9600)	Aquabacterium(0.9216)			0	0	0	0	0	0	0	0	0	0	0	0	0	0	0	0	0	0	0	0	0	0	0	0	0	29	0	0	0	0	0	0	0	0	0	0	0	0	0	0	0	0	0	0	0
748	Rhodobacteraceae(0.9700)	Rhodobacter(0.3104)			0	0	0	0	0	0	0	0	0	0	0	0	0	0	0	0	0	0	0	0	0	0	0	0	0	0	0	28	0	0	0	0	0	0	0	0	0	0	0	0	0	0	0	0	0
750	Sphingobacteriaceae(1.0000)	Mucilaginibacter(0.9000)			0	0	0	0	0	0	0	0	0	0	0	0	0	0	0	0	0	0	0	0	0	0	0	0	0	26	0	0	0	0	0	0	0	0	0	0	0	0	0	0	0	0	0	0	3
751	Chitinophagaceae(1.0000)	Parasegetibacter(0.3700)			0	0	0	0	0	0	0	0	0	0	0	0	0	0	0	0	0	0	0	0	0	0	0	0	0	0	0	0	0	0	0	0	0	0	0	0	0	0	0	0	0	0	0	0	1
758	Verrucomicrobiaceae(1.0000)	Prosthecobacter(0.9500)			0	0	0	0	0	0	0	0	0	0	0	0	0	0	0	0	0	0	0	0	0	0	0	0	0	0	0	0	0	0	0	33	0	26	0	0	0	0	0	0	0	0	0	0	0
759	Comamonadaceae(0.9300)	Delftia(0.5208)			0	0	0	0	0	0	0	0	0	0	0	0	0	0	0	0	0	0	0	0	0	0	0	37	32	0	0	52	0	0	0	0	0	0	0	0	0	0	0	0	0	0	0	0	0
761	Chitinophagaceae(0.4800)	Terrimonas(0.1392)			0	0	0	0	0	0	0	0	0	0	0	32	0	45	26	0	0	0	0	0	0	0	0	0	0	0	0	0	0	0	0	0	0	0	0	0	0	0	0	0	0	0	0	0	0
762	Hyphomicrobiaceae(1.0000)	Hyphomicrobium(0.9600)			0	0	0	32	0	0	0	0	0	0	0	0	0	0	0	0	0	0	0	0	0	0	0	0	0	0	0	0	0	0	0	0	0	0	0	0	0	0	0	0	0	0	0	0	0
763	Saprospiraceae(0.8300)	Lewinella(0.5810)			0	0	0	0	0	0	0	0	0	0	0	0	0	0	0	0	0	0	0	0	0	0	0	0	0	0	0	0	0	0	0	0	0	0	34	0	0	0	0	0	0	0	0	0	0
767	Ectothiorhodospiraceae(0.0400)	Acidiferrobacter(0.0016)			0	0	0	0	0	0	0	0	0	0	0	0	0	0	0	0	0	0	0	0	0	0	0	0	0	0	0	0	0	0	0	0	0	0	0	0	0	28	41	30	0	0	0	0	0
768	Unclassified_Alphaproteobacteria(1.0000)	Rhizomicrobium(1.0000)			0	28	0	0	0	0	0	0	0	0	0	0	0	0	0	0	0	0	0	0	0	0	0	0	0	0	0	0	0	0	0	0	0	0	0	0	0	0	0	0	0	0	0	0	0
769	Clostridiaceae(1.0000)	Clostridium(1.0000)			0	0	0	0	0	0	0	0	0	0	0	0	0	0	0	0	0	0	0	0	31	0	0	0	0	0	0	0	0	0	0	0	0	0	0	0	0	0	0	0	0	0	0	0	0
770	Rhodanobacteraceae(0.8600)	Luteibacter(0.3870)			0	0	0	34	0	0	32	0	0	0	0	0	0	0	0	0	0	0	0	0	0	0	0	0	0	0	0	0	0	0	0	0	0	0	0	0	0	0	0	0	0	0	0	0	0
771	Caulobacteraceae(1.0000)	Asticcacaulis(0.9200)			0	0	0	0	0	0	0	0	0	0	0	0	0	0	0	0	0	0	0	0	0	0	0	0	0	0	0	0	0	0	0	0	0	0	0	0	0	0	0	0	0	0	0	0	1
772	Lysobacteraceae(1.0000)	Tahibacter(1.0000)			0	0	0	0	0	0	0	0	0	0	0	0	0	0	0	0	0	0	0	0	0	0	0	0	0	0	0	0	0	0	0	0	0	0	0	0	0	0	0	0	0	0	0	1	0
775	Unclassified_Cytophagales(0.8700)	Chryseolinea(0.7047)			0	0	0	0	0	0	0	0	33	36	0	0	0	0	27	28	0	0	0	0	0	0	0	0	0	0	0	0	0	0	0	0	0	0	0	0	0	0	0	0	0	0	0	0	0
776	Caulobacteraceae(0.8300)	Brevundimonas(0.6889)			0	0	0	0	0	0	0	0	0	0	0	0	0	0	0	0	0	0	0	0	0	0	0	0	0	0	0	0	0	0	0	0	0	0	0	0	0	0	0	0	0	0	0	7	0
778	Streptococcaceae(1.0000)	Streptococcus(1.0000)			0	0	0	0	0	0	0	0	0	0	0	0	0	0	0	0	0	0	0	0	0	0	0	0	0	0	0	0	0	0	0	0	0	0	0	0	0	0	0	0	0	0	0	0	0
779	Chitinophagaceae(1.0000)	Terrimonas(0.8100)			31	0	0	0	0	0	0	27	0	0	0	0	0	0	0	0	0	0	0	0	0	0	0	0	0	0	0	0	0	0	0	0	0	0	0	0	0	0	0	0	0	0	0	0	0
780	Flavobacteriaceae(0.7000)	Flavicella(0.1470)			0	0	0	0	0	0	0	0	0	0	0	0	0	0	0	0	0	0	64	0	0	0	0	0	0	0	0	0	0	0	0	0	0	0	0	0	0	0	0	0	0	0	0	0	0
781	Saprospiraceae(0.8500)	Lewinella(0.5780)			36	0	0	0	0	0	0	0	0	0	0	0	0	0	0	0	0	0	0	0	0	0	0	0	0	0	0	0	0	0	0	0	0	0	0	0	0	0	0	0	0	0	0	0	0
788	Rubritaleaceae(0.1500)	Rubritalea(0.0225)			0	0	0	32	0	28	0	0	0	0	0	0	0	0	0	0	0	0	0	0	0	0	0	0	0	0	0	0	0	0	0	0	0	0	0	0	0	0	0	0	0	0	0	0	0
789	Ectothiorhodospiraceae(0.8100)	Arhodomonas(0.3807)			0	0	0	0	0	0	0	0	0	83	43	77	0	0	0	35	0	0	0	0	0	0	0	0	0	0	0	0	0	0	0	0	0	0	0	0	0	0	0	0	0	0	0	0	0
790	Unclassified_Cytophagales(1.0000)	Chryseolinea(1.0000)			0	0	0	0	0	0	0	0	0	29	0	25	0	27	0	0	0	0	0	0	0	0	0	0	0	0	0	0	0	0	0	0	0	0	0	0	0	0	0	0	0	0	0	0	0
792	Flavobacteriaceae(1.0000)	Flavobacterium(1.0000)			0	29	0	0	33	0	0	33	0	0	0	0	0	0	0	0	0	0	0	0	0	0	0	0	0	0	0	0	0	0	0	0	0	0	0	0	0	0	0	0	0	0	0	1	0
793	Holophagaceae(0.9700)	Geothrix(0.9021)			0	0	0	0	0	0	0	0	0	0	0	0	0	0	0	0	0	0	0	0	0	0	0	0	0	0	0	0	0	0	0	0	0	0	0	0	0	0	0	0	0	0	0	0	5
795	Pseudomonadaceae(1.0000)	Cellvibrio(1.0000)			0	0	0	0	0	0	0	0	0	0	0	0	0	0	0	0	0	0	0	0	0	0	0	0	0	30	0	0	31	0	0	0	0	0	0	0	0	0	0	0	0	0	0	0	0
803	Rhodocyclaceae(1.0000)	Zoogloea(1.0000)			0	0	0	0	0	0	0	0	0	0	0	0	0	0	0	0	0	0	0	0	0	0	0	0	0	0	0	0	0	0	42	0	0	0	0	0	0	0	0	0	0	0	0	0	0
805	Moraxellaceae(1.0000)	Acinetobacter(1.0000)			0	0	0	0	0	0	0	0	0	0	0	0	0	0	0	0	0	0	0	0	0	0	0	0	0	0	0	0	0	0	0	0	0	0	0	0	0	0	0	0	0	0	0	0	0
806	Pseudomonadaceae(1.0000)	Cellvibrio(1.0000)			0	0	0	0	0	0	0	0	0	0	0	0	0	0	0	0	0	0	0	0	0	0	0	0	0	0	0	0	0	0	0	0	0	0	0	0	0	0	0	0	0	0	0	0	0
807	Hyphomicrobiaceae(1.0000)	Hyphomicrobium(1.0000)			0	0	0	0	0	0	0	0	0	0	0	0	0	0	0	0	0	0	0	0	0	0	0	0	0	0	0	0	0	0	0	0	0	0	0	0	0	0	0	0	0	0	0	0	2
808	Legionellaceae(1.0000)	Legionella(1.0000)			0	0	0	0	0	0	0	0	0	0	0	0	0	0	0	0	0	0	0	0	0	0	0	0	0	0	33	0	0	0	0	0	0	0	0	0	0	0	0	0	0	0	0	5	3
809	Unclassified_Cytophagales(1.0000)	Ohtaekwangia(0.5800)			0	0	0	0	0	0	0	0	0	0	0	0	0	0	0	0	0	0	0	0	0	0	0	0	0	0	0	0	0	0	0	0	0	0	0	0	0	0	0	0	0	0	0	0	0
815	Chitinophagaceae(0.9300)	Niabella(0.3720)			0	0	0	0	0	0	0	0	0	0	0	0	0	0	0	0	0	0	0	0	0	0	0	0	0	0	0	0	0	0	0	0	0	0	0	0	0	0	0	0	0	0	0	0	1
817	Peptostreptococcaceae(0.6900)	Sporacetigenium(0.3864)			0	0	0	0	0	0	0	0	0	0	0	0	0	0	0	0	0	0	0	0	0	0	0	0	0	0	0	0	0	0	0	0	0	0	0	0	0	0	70	0	0	50	0	0	0
818	Oligoflexaceae(0.4900)	Oligoflexus(0.2401)			0	31	0	0	0	60	0	0	0	0	0	0	0	0	0	0	0	0	0	0	0	0	0	0	0	0	30	0	0	0	0	0	0	0	0	0	0	0	0	0	0	0	0	0	0
822	Unclassified_Cytophagales(0.8300)	Chryseolinea(0.5727)			27	0	0	0	0	0	0	0	0	0	0	0	0	0	0	0	0	0	0	0	0	0	0	0	0	0	0	0	0	0	0	0	0	0	0	0	0	0	0	0	0	0	0	0	0
823	Demequinaceae(0.9600)	Lysinimicrobium(0.5376)			0	0	0	0	0	0	0	0	0	0	0	0	0	0	0	0	0	0	0	0	0	0	0	0	0	0	0	0	0	0	0	0	0	0	0	0	0	36	0	0	0	0	0	0	1
825	Comamonadaceae(1.0000)	Variovorax(0.5200)			0	0	0	0	0	0	0	0	0	0	0	0	0	0	0	0	0	0	0	0	0	0	0	0	0	0	0	0	0	0	0	0	0	0	0	0	0	0	0	0	0	0	0	0	0
831	Rhodobacteraceae(1.0000)	Paracoccus(0.9600)			0	0	0	0	0	0	0	0	0	0	0	0	0	0	0	0	0	0	0	0	0	0	0	0	0	0	0	0	0	0	0	0	0	0	0	0	0	0	0	0	0	0	0	0	0
836	Oligoflexaceae(1.0000)	Oligoflexus(1.0000)			0	0	0	28	0	0	0	0	0	0	0	0	0	0	0	0	0	0	0	0	0	0	0	0	0	0	0	0	0	0	0	0	0	0	0	0	0	0	0	0	0	0	0	0	0
838	Bdellovibrionaceae(0.9800)	Vampirovibrio(0.9604)			0	0	0	0	0	0	0	0	0	0	0	0	0	0	0	0	0	0	0	0	0	0	0	0	0	29	0	0	0	0	0	0	0	0	0	0	0	0	0	0	0	0	0	0	0
842	Mycobacteriaceae(1.0000)	Mycobacterium(1.0000)			0	0	0	0	0	0	0	0	0	0	0	0	0	0	0	0	0	0	0	0	0	0	0	0	0	0	0	0	0	0	0	0	0	0	0	0	0	0	0	0	0	0	0	0	0
846	Planctomycetaceae(1.0000)	Thermogutta(0.7500)			0	0	0	0	0	0	0	0	0	0	0	0	0	0	0	0	0	0	0	0	0	0	0	0	0	0	0	0	0	0	0	0	0	0	0	0	0	0	0	0	0	0	0	0	0
854	Sphingomonadaceae(0.0700)	Sandarakinorhabdus(0.0049)			0	0	0	0	0	0	0	0	0	0	0	0	0	0	0	0	0	0	0	0	0	0	0	0	27	0	0	0	0	0	0	0	0	0	0	0	0	0	0	0	0	0	0	0	0
855	Planctomycetaceae(0.9200)	Pirellula(0.3772)			0	0	0	0	0	0	0	0	0	0	0	0	0	0	0	0	0	0	0	0	0	0	0	0	0	0	0	0	0	0	0	0	0	0	0	0	0	0	0	0	0	0	0	0	0
862	Desulfovibrionaceae(0.1800)	Desulfovibrio(0.0306)			0	0	0	0	0	28	0	0	0	0	0	0	0	0	0	0	0	0	0	0	0	0	0	0	0	0	0	0	0	0	0	0	0	0	0	0	0	0	0	0	0	0	0	0	0
863	Cytophagaceae(0.1200)	Flexibacter(0.0060)			0	0	0	0	0	0	0	0	0	0	0	0	0	0	0	54	0	0	0	0	0	0	0	0	0	0	0	0	0	0	0	0	0	0	0	0	0	0	0	0	0	0	0	0	0
864	Acetobacteraceae(0.9600)	Roseomonas(0.3072)			0	0	0	0	0	0	0	0	0	0	0	0	0	0	0	0	0	0	0	0	0	0	0	0	0	28	0	0	0	0	0	0	0	0	0	0	0	0	0	0	0	0	0	0	0
866	Rhodanobacteraceae(1.0000)	Rhodanobacter(0.9300)			0	26	0	0	0	0	0	0	0	0	0	0	0	0	0	0	0	0	0	0	0	0	0	0	0	0	0	0	0	0	0	0	0	0	0	0	0	0	0	0	0	0	0	0	0
867	Bradyrhizobiaceae(1.0000)	Bradyrhizobium(0.9600)			0	0	0	0	0	0	0	0	0	0	0	0	0	0	0	0	0	0	0	0	0	0	0	26	0	0	0	0	0	0	0	0	0	0	0	0	0	0	0	0	0	0	0	0	0
869	Planctomycetaceae(1.0000)	Aquisphaera(0.4500)			0	0	0	0	0	0	0	0	0	0	0	0	0	0	0	0	0	0	0	0	0	0	0	0	0	0	0	0	0	0	0	0	0	0	0	0	0	0	0	0	0	0	0	0	0
870	Flavobacteriaceae(1.0000)	Flavobacterium(1.0000)			0	0	0	32	0	0	56	0	0	0	0	0	0	0	0	0	0	0	0	0	0	0	0	0	0	0	0	0	0	0	0	0	0	0	0	0	0	0	0	0	0	0	0	0	0
871	Sphingobacteriaceae(1.0000)	Pedobacter(1.0000)			0	0	0	0	0	0	32	0	0	0	0	0	0	0	0	0	0	0	0	0	0	0	0	0	0	0	0	0	0	0	0	0	0	0	0	0	0	0	0	0	0	0	0	0	0
874	Comamonadaceae(0.9800)	Pelomonas(0.6272)			0	0	0	0	0	0	0	0	0	0	0	0	0	0	0	0	0	0	0	0	0	0	0	31	0	0	0	0	0	0	0	0	0	0	0	0	0	0	0	0	0	0	0	1	0
879	Rhodanobacteraceae(0.9200)	Dokdonella(0.8188)			0	0	0	0	0	0	0	0	0	0	0	0	0	0	0	0	0	0	0	0	0	0	0	0	0	0	0	0	0	0	0	0	0	0	0	0	0	0	0	0	0	0	0	0	1
882	Opitutaceae(1.0000)	Opitutus(0.8400)			0	0	28	0	0	0	0	31	0	0	0	0	0	0	0	0	0	0	0	0	0	0	0	0	0	0	0	0	0	0	0	0	0	0	0	0	0	0	0	0	0	0	0	0	0
885	Cryomorphaceae(1.0000)	Fluviicola(1.0000)			0	42	0	0	0	0	0	0	0	0	0	0	0	0	0	0	0	0	0	0	0	0	0	0	0	0	0	0	0	0	0	0	0	0	0	0	0	0	0	0	0	0	0	0	1
891	Lactobacillaceae(1.0000)	Lactobacillus(1.0000)			0	0	0	0	0	0	0	0	0	0	0	0	0	0	0	0	0	0	0	0	0	0	0	0	0	0	0	0	0	0	0	0	0	0	0	0	0	0	0	0	0	0	0	0	0
893	Bacteroidaceae(0.1300)	Bacteroides(0.0169)			0	0	0	0	0	0	0	0	0	0	0	0	0	0	0	0	0	0	0	0	0	0	0	0	0	0	0	0	0	0	0	0	0	0	0	0	0	0	27	40	0	0	0	0	0
901	Holophagaceae(0.9700)	Geothrix(0.5335)			0	0	0	0	0	0	0	0	0	0	0	0	0	0	0	0	0	0	0	0	0	0	0	0	0	0	0	0	0	0	0	0	0	0	0	0	30	59	0	49	0	0	0	0	0
904	Chitinophagaceae(1.0000)	Ferruginibacter(0.8400)			0	0	0	0	0	0	0	0	0	0	0	0	0	0	0	0	0	0	0	0	0	0	0	0	0	0	0	0	0	0	0	0	0	0	0	0	61	0	0	0	0	0	0	0	0
905	Sphingomonadaceae(0.1600)	Sandarakinorhabdus(0.0160)			0	0	0	0	0	0	0	0	0	0	0	0	0	0	0	0	0	0	0	0	0	0	33	0	0	0	0	0	0	0	0	0	0	0	0	0	0	0	0	0	0	0	0	0	0
907	Chitinophagaceae(1.0000)	Ferruginibacter(0.7400)			0	0	0	0	0	0	0	0	0	0	0	0	0	0	0	0	0	0	0	0	0	0	0	0	0	0	0	0	0	0	0	0	0	26	0	0	0	0	0	0	0	0	0	0	0
911	Unclassified_Gammaproteobacteria(0.2600)	Halioglobus(0.0364)			0	0	0	0	0	0	0	0	0	0	0	0	0	0	0	0	0	0	0	0	0	0	0	0	0	0	0	0	0	0	0	0	0	0	0	0	0	28	0	0	0	83	0	0	0
919	Pseudomonadaceae(0.4300)	Pseudomonas(0.1849)			0	0	0	0	0	0	0	0	0	0	0	0	0	0	0	0	0	0	0	0	0	0	0	0	0	0	0	0	0	0	0	0	0	0	0	0	0	0	0	0	0	0	0	0	0
920	Enterobacteriaceae(1.0000)	Edwardsiella(0.4600)			0	0	39	0	0	0	0	0	0	0	0	0	0	0	0	0	0	0	0	0	0	0	0	0	0	0	0	0	0	0	0	0	0	0	0	0	0	0	0	0	0	0	0	0	0
921	Microbacteriaceae(0.9700)	Curtobacterium(0.5626)			0	0	0	0	0	0	0	0	0	0	0	0	0	0	0	0	0	0	0	0	0	0	0	0	0	0	0	0	0	0	0	0	0	0	0	0	0	0	0	0	0	0	0	1	0
922	Moraxellaceae(1.0000)	Acinetobacter(1.0000)			0	0	0	0	0	0	0	0	0	0	0	0	0	0	0	0	0	0	0	0	0	0	0	0	0	0	0	0	0	0	0	0	0	0	0	0	0	0	0	0	0	0	0	0	0
923	Burkholderiaceae(1.0000)	Burkholderia(1.0000)			0	25	0	0	0	0	0	0	0	0	0	0	0	0	0	0	0	0	0	0	0	0	0	0	0	0	0	0	0	0	0	0	0	0	0	0	0	0	0	0	0	0	0	1	1
924	Sulfuricellaceae(0.3500)	Sulfuricella(0.1225)			0	0	0	0	0	0	0	0	0	0	0	0	0	0	0	0	0	0	0	0	0	0	0	0	48	0	0	0	51	0	0	0	0	0	0	0	0	0	0	0	0	0	0	0	0
928	Cryomorphaceae(1.0000)	Fluviicola(1.0000)			0	0	0	0	0	0	57	0	0	0	0	0	0	0	0	0	0	0	0	0	0	0	0	0	0	0	0	0	0	0	0	0	0	0	0	0	0	0	0	0	0	0	0	0	0
933	Unclassified_Spartobacteria(0.5400)	Limisphaera(0.2754)			0	0	0	31	0	0	0	0	0	0	0	0	0	0	0	0	0	0	0	0	0	0	0	0	0	0	0	0	0	0	0	0	0	0	0	0	0	0	0	0	0	0	0	0	0
936	Oxalobacteraceae(0.9900)	Janthinobacterium(0.9702)			0	0	0	0	0	0	0	0	0	0	0	0	0	0	0	0	0	0	0	0	0	0	0	0	0	0	0	0	0	0	0	0	0	0	0	0	0	0	0	0	0	0	0	0	0
940	Rhodocyclaceae(0.2100)	Propionivibrio(0.0336)			0	27	0	0	0	0	0	27	0	0	0	0	0	0	0	0	0	0	0	0	0	0	0	0	0	0	0	0	0	0	0	0	0	0	0	0	0	0	0	0	0	0	0	0	0
942	Planctomycetaceae(0.9900)	Blastopirellula(0.4653)			0	0	0	0	0	0	0	0	0	0	0	0	0	0	0	0	0	0	0	0	0	0	0	0	0	0	0	0	0	0	0	0	0	0	0	0	0	0	0	0	0	0	0	0	0
943	Nocardioidaceae(0.9900)	Nocardioides(0.8712)			0	0	0	0	0	0	0	0	0	0	0	0	0	0	0	0	0	0	0	0	0	0	0	0	0	0	0	0	0	0	0	0	0	0	0	0	0	0	0	0	0	0	0	0	0
944	Flavobacteriaceae(1.0000)	Flavobacterium(1.0000)			0	0	0	0	0	0	0	0	33	26	0	0	25	0	0	0	0	0	0	0	0	0	0	0	0	0	0	0	0	0	0	0	0	0	0	0	0	0	0	0	0	0	0	0	0
945	Desulfohalobiaceae(0.1100)	Desulfonatronospira(0.0088)			0	0	0	0	0	0	0	0	0	0	0	0	0	0	0	0	26	0	0	39	0	37	0	0	0	0	0	0	0	0	0	0	0	0	0	0	0	0	0	0	0	0	0	0	0
953	Caulobacteraceae(1.0000)	Brevundimonas(1.0000)			0	0	0	66	0	0	43	0	0	0	0	0	0	0	0	0	0	0	0	0	0	0	0	0	0	0	0	0	0	0	0	0	0	0	0	0	0	0	0	0	0	0	0	0	0
954	Legionellaceae(1.0000)	Legionella(1.0000)			0	0	0	0	0	0	0	0	0	0	0	0	0	0	0	0	0	0	0	29	0	0	0	0	0	0	0	0	0	0	0	0	0	0	0	0	0	0	0	0	0	0	0	0	0
958	Comamonadaceae(0.9800)	Comamonas(0.9114)			0	0	0	0	0	0	0	0	0	0	0	0	0	0	0	0	0	0	0	0	0	0	0	0	0	0	0	0	0	0	0	0	0	0	0	0	0	0	0	0	0	0	0	0	0
960	Sphingomonadaceae(1.0000)	Sphingomonas(1.0000)			0	0	0	0	0	0	0	0	0	0	0	0	0	0	0	0	0	0	0	0	0	0	0	0	0	0	0	0	0	0	0	0	0	0	0	0	0	0	0	0	0	0	0	0	0
967	Sphingomonadaceae(1.0000)	Sphingomonas(1.0000)			0	0	0	0	0	0	0	0	37	0	31	0	0	0	0	29	0	0	0	0	0	0	0	0	0	0	0	0	0	0	0	0	0	0	0	0	0	0	0	0	0	0	0	0	0
973	Unclassified_Clostridiales(0.3400)	Acidaminobacter(0.0340)			0	0	25	0	0	46	0	0	0	0	0	0	0	0	0	0	0	0	0	0	0	0	0	0	0	0	0	0	0	0	0	0	0	0	0	0	0	0	0	0	0	0	0	0	0
982	Opitutaceae(0.9500)	Opitutus(0.5035)			0	0	0	0	0	0	0	0	0	0	0	0	0	0	0	0	0	0	0	0	0	0	0	0	0	0	0	0	0	0	0	0	0	0	0	0	0	0	0	0	0	0	0	0	0
983	Flavobacteriaceae(1.0000)	Flavobacterium(1.0000)			0	0	0	0	0	0	0	0	0	0	0	0	0	0	0	0	0	0	0	0	0	0	0	0	0	0	0	0	0	0	0	0	0	0	0	0	26	0	0	0	0	0	0	0	0
985	Planctomycetaceae(1.0000)	Aquisphaera(0.4800)			0	0	0	0	0	0	0	0	0	0	0	0	0	0	0	0	0	0	0	0	0	0	0	0	0	0	0	0	0	0	0	0	0	0	0	0	0	0	0	0	0	0	0	0	0
996	Rhodothermaceae(0.0800)	Salinibacter(0.0064)			0	0	0	0	28	0	0	0	0	0	0	0	0	0	0	0	0	0	0	0	0	0	0	0	0	0	0	0	0	0	0	0	0	0	0	0	0	0	0	0	0	0	0	0	0
998	Hyphomicrobiaceae(1.0000)	Hyphomicrobium(1.0000)			0	0	0	0	0	0	0	0	0	0	0	0	0	0	0	0	0	0	0	0	0	0	0	0	0	0	0	0	0	0	0	0	0	0	0	0	0	0	0	0	0	0	0	0	0
1000	Rhizobiaceae(0.9800)	Rhizobium(0.9506)			0	0	0	0	0	0	0	0	0	0	0	0	0	0	0	0	0	0	0	0	0	0	0	0	0	0	0	0	0	0	0	0	0	0	0	0	0	0	0	0	0	0	0	0	0
1005	Pseudomonadaceae(1.0000)	Cellvibrio(1.0000)			0	0	0	0	0	0	0	0	0	0	0	0	0	0	0	0	0	0	0	0	0	0	0	0	159	0	0	0	0	0	0	0	0	0	0	0	0	0	0	0	0	0	0	0	0
1006	Micrococcaceae(0.9800)	Rothia(0.9212)			0	0	0	0	0	0	0	0	0	0	0	0	0	0	0	0	0	0	0	0	0	0	0	0	0	0	0	0	0	0	0	0	0	0	0	0	0	0	0	0	0	0	0	0	0
1007	Rhodospirillaceae(1.0000)	Azospirillum(0.8900)			0	0	0	0	0	0	0	0	0	0	0	0	0	0	0	0	0	0	0	0	63	33	0	0	0	0	0	0	0	0	0	0	0	0	0	0	0	0	0	0	0	0	0	0	0
1011	Moraxellaceae(1.0000)	Acinetobacter(1.0000)			0	0	0	0	0	0	0	0	0	0	0	0	0	0	0	0	0	0	0	0	0	0	0	0	0	0	0	0	0	0	0	0	0	0	0	0	0	0	0	0	0	0	0	0	0
1016	Bdellovibrionaceae(0.9800)	Bdellovibrio(0.9604)			0	0	0	0	0	0	0	0	0	0	0	0	0	0	0	0	0	0	0	0	0	0	0	0	0	0	0	0	0	0	0	0	0	0	0	0	0	0	0	0	0	0	0	0	0
1017	Xanthobacteraceae(0.3000)	Ancylobacter(0.0870)			0	0	0	0	0	0	0	0	0	0	0	0	0	0	0	0	0	0	0	0	0	0	0	0	0	0	0	0	0	0	0	0	0	0	0	0	0	0	0	0	0	0	0	0	0
1021	Flavobacteriaceae(1.0000)	Flavobacterium(1.0000)			0	0	0	0	0	0	0	0	0	0	0	0	0	0	0	0	0	0	0	0	0	0	0	0	0	0	0	0	0	0	0	0	0	0	0	0	0	0	0	0	0	0	0	0	0
1022	Rhodospirillaceae(0.9000)	Dongia(0.6750)			0	0	0	0	0	0	0	0	0	0	0	0	0	0	0	0	0	0	0	0	0	0	0	0	0	0	0	0	0	0	0	0	0	0	0	0	0	0	0	0	0	0	0	0	0
1024	Legionellaceae(1.0000)	Legionella(1.0000)			0	0	0	0	0	0	0	0	0	0	0	0	0	0	0	0	0	0	0	0	0	0	40	0	0	0	0	0	0	0	0	0	0	0	0	0	0	0	0	0	0	0	0	0	0
1025	Bdellovibrionaceae(1.0000)	Bdellovibrio(1.0000)			0	0	0	0	0	0	0	0	0	0	0	0	0	0	0	0	0	0	28	0	0	0	0	0	0	0	0	0	0	0	0	0	0	0	0	0	0	0	0	0	0	0	0	0	0
1026	Micrococcaceae(1.0000)	Arthrobacter(0.8700)			0	0	0	0	0	0	0	0	0	156	0	0	0	0	0	0	0	0	0	0	0	0	0	0	0	0	0	0	0	0	0	0	0	0	0	0	0	0	0	0	0	0	0	0	0
1030	Hyphomicrobiaceae(0.8400)	Devosia(0.6972)			0	0	0	0	0	0	0	0	0	0	0	0	0	0	0	0	0	0	0	0	0	0	0	0	0	0	0	0	0	0	0	0	0	0	0	0	0	0	0	0	0	0	0	0	0
1031	Lysobacteraceae(1.0000)	Thermomonas(1.0000)			0	0	0	0	0	0	0	0	0	0	0	0	0	0	0	0	0	0	0	0	0	0	0	0	0	0	0	0	0	0	0	0	0	0	0	0	0	0	35	0	0	0	0	0	0
1033	Comamonadaceae(1.0000)	Limnohabitans(0.2700)			0	0	0	0	0	0	0	0	0	0	0	0	0	0	0	0	0	0	0	0	0	0	0	61	0	0	0	0	0	0	0	0	0	0	0	0	0	0	0	0	0	0	0	0	0
1041	Rhizobiaceae(0.8300)	Rhizobium(0.4648)			0	0	0	0	0	0	0	0	0	0	0	0	0	0	0	0	0	0	0	0	0	0	0	0	0	0	0	0	0	0	0	0	0	0	0	0	0	0	0	0	0	0	0	0	0
1043	Veillonellaceae(0.9400)	Dendrosporobacter(0.6580)			0	0	0	0	0	0	0	0	0	0	0	0	0	0	0	0	0	26	0	0	0	0	0	0	0	0	0	0	0	0	0	0	0	0	0	0	0	0	0	0	0	0	0	0	0
1049	Flavobacteriaceae(1.0000)	Flavobacterium(1.0000)			0	0	0	0	0	0	0	0	0	0	0	0	0	0	0	0	0	0	0	0	0	0	0	0	0	0	0	0	0	0	0	0	0	0	0	0	0	0	0	0	0	0	0	0	0
1050	Unclassified_Gammaproteobacteria(0.3300)	Thiohalobacter(0.1089)			0	32	0	0	0	0	0	0	0	0	0	0	0	0	0	0	0	0	0	0	0	0	0	0	0	0	0	0	0	0	0	0	0	0	0	0	0	0	0	0	0	0	0	0	1
1060	Acidobacteriaceae(1.0000)	Telmatobacter(0.8800)			0	0	0	0	0	0	0	0	0	0	0	0	0	0	0	0	0	0	0	0	0	0	0	0	0	27	0	0	0	0	0	0	0	0	0	0	0	0	0	0	0	0	0	0	0
1063	Rhodanobacteraceae(1.0000)	Dyella(0.9000)			0	39	0	0	0	0	0	0	0	0	0	0	0	0	0	0	0	0	0	0	0	0	0	0	0	0	0	0	0	0	0	0	0	0	0	0	0	0	0	0	0	0	0	0	0
1067	Cellulomonadaceae(1.0000)	Cellulomonas(1.0000)			0	0	0	0	0	0	0	0	0	0	0	0	0	0	0	0	0	0	0	0	0	0	0	0	0	0	0	0	0	0	0	0	0	0	0	0	0	0	0	0	0	0	0	0	2
1068	Flavobacteriaceae(1.0000)	Flavobacterium(1.0000)			0	0	0	0	0	0	0	0	0	0	0	0	0	0	0	0	0	0	0	0	0	0	0	0	0	0	0	0	0	0	0	0	0	0	0	0	0	0	0	0	0	0	0	1	0
1072	Mycoplasmataceae(0.1800)	Mycoplasma(0.0324)			0	0	0	0	0	0	0	0	0	0	0	0	0	0	0	0	0	0	0	0	0	0	0	0	0	0	0	0	0	0	0	0	0	0	0	0	0	0	0	0	0	0	0	0	0
1073	Chitinophagaceae(1.0000)	Terrimonas(1.0000)			0	0	0	0	0	0	0	0	0	0	0	0	0	0	0	0	0	0	0	0	0	0	0	0	0	26	0	26	0	0	0	0	0	0	0	0	0	0	0	0	0	0	0	0	0
1074	Clostridiaceae(1.0000)	Terrisporobacter(0.9600)			0	0	0	0	0	0	0	0	0	0	0	0	0	0	0	0	0	0	0	41	31	0	60	0	0	0	0	0	0	0	0	0	0	0	0	0	0	0	0	0	0	0	0	0	0
1075	Sphingomonadaceae(1.0000)	Novosphingobium(1.0000)			0	0	0	0	0	0	0	0	0	0	26	0	27	0	0	35	0	0	0	0	0	0	0	0	0	0	0	0	0	0	0	0	0	0	0	0	0	0	0	0	0	0	0	0	0
1079	Pseudomonadaceae(1.0000)	Pseudomonas(1.0000)			0	0	0	0	0	0	0	0	0	0	0	0	0	0	0	0	0	0	0	0	0	0	0	0	0	0	0	0	0	0	0	0	0	0	0	0	0	0	0	0	0	0	0	0	0
1083	Roseiarcaceae(1.0000)	Roseiarcus(1.0000)			0	0	0	0	0	0	0	0	0	0	0	0	0	0	0	0	0	0	0	0	0	0	0	0	0	0	0	0	0	0	0	0	0	0	0	0	0	0	0	0	0	0	0	0	0
1085	Verrucomicrobiaceae(1.0000)	Luteolibacter(1.0000)			0	0	0	0	0	0	0	27	0	0	0	0	0	0	0	0	0	0	0	0	0	0	0	0	0	0	0	0	0	0	0	0	0	0	0	0	0	0	0	0	0	0	0	0	0
1090	Burkholderiaceae(1.0000)	Burkholderia(1.0000)			0	0	0	0	0	0	0	0	0	0	0	0	0	0	0	0	0	0	0	0	0	0	0	0	0	0	0	0	0	0	0	0	0	0	0	0	0	0	0	0	0	0	0	0	0
1098	Chitinophagaceae(1.0000)	Taibaiella(1.0000)			0	0	0	0	0	0	37	0	0	0	0	0	0	0	0	0	0	0	0	0	0	0	0	0	0	0	0	0	0	0	0	0	0	0	0	0	0	0	0	0	0	0	0	0	0
1102	Flavobacteriaceae(1.0000)	Flavobacterium(1.0000)			0	0	0	0	0	0	0	0	0	0	0	0	0	0	0	0	0	0	0	0	0	0	0	0	0	0	0	0	0	0	0	0	0	0	0	0	0	0	0	0	0	0	0	0	0
1103	Moraxellaceae(1.0000)	Acinetobacter(1.0000)			0	0	0	0	0	0	0	0	0	0	0	0	0	0	0	0	0	0	0	0	0	0	0	0	0	0	0	0	0	0	0	0	0	0	0	0	0	0	0	0	0	0	0	0	0
1104	Lysobacteraceae(0.1300)	Stenotrophomonas(0.0143)			0	0	0	0	0	0	0	0	0	0	0	0	0	0	0	0	0	0	0	0	0	0	0	0	0	0	0	0	0	0	0	0	0	0	0	0	0	0	0	0	0	0	0	0	0
1107	Bacillaceae(0.9600)	Lysinibacillus(0.8736)			0	0	0	0	0	0	0	0	0	0	0	0	0	0	0	0	0	0	0	45	0	39	0	0	0	0	0	0	0	0	0	0	0	0	0	0	0	0	0	0	0	0	0	0	0
1110	Gaiellaceae(0.9100)	Gaiella(0.8281)			0	0	0	0	0	0	0	0	0	0	0	0	0	0	0	0	0	0	0	0	0	0	0	0	0	0	0	0	0	0	0	0	0	0	0	0	0	0	0	0	0	0	0	0	0
1111	Flavobacteriaceae(1.0000)	Flavobacterium(1.0000)			0	0	0	31	0	0	53	0	0	0	0	0	0	0	0	0	0	0	0	0	0	0	0	0	0	0	0	0	0	0	0	0	0	0	0	0	0	0	0	0	0	0	0	0	0
1116	Caulobacteraceae(0.9800)	Asticcacaulis(0.9506)			0	0	0	0	0	0	28	0	0	0	0	0	0	0	0	0	0	0	0	0	0	0	0	28	0	0	0	0	0	0	0	0	0	0	0	0	0	0	0	0	0	0	0	0	0
1119	Parachlamydiaceae(0.9900)	Parachlamydia(0.9108)			0	0	0	0	0	0	0	0	0	0	0	0	0	0	0	0	0	0	0	0	0	0	0	0	0	0	0	0	0	0	0	0	0	0	0	0	0	0	0	0	0	0	0	0	1
1120	Sphingomonadaceae(1.0000)	Sphingopyxis(0.7700)			0	0	0	0	0	0	0	0	0	0	0	0	0	0	0	0	0	0	0	0	0	0	0	0	0	0	0	0	0	0	0	0	0	0	0	0	0	0	0	0	0	0	0	0	0
1122	Bdellovibrionaceae(0.5500)	Vampirovibrio(0.3025)			0	0	0	0	0	0	0	0	0	0	0	0	0	0	0	0	0	0	0	0	0	0	0	0	0	0	0	0	0	0	0	0	0	0	0	0	0	0	0	0	0	0	0	0	0
1124	Alteromonadaceae(0.2100)	Pseudohaliea(0.0357)			0	0	0	0	0	0	0	0	0	0	0	0	0	0	0	0	0	0	0	0	0	0	0	0	0	0	0	0	0	0	0	0	0	0	0	0	0	0	0	0	31	33	0	0	0
1131	Caulobacteraceae(0.9600)	Asticcacaulis(0.6624)			0	0	0	0	0	0	0	0	0	0	0	0	0	0	0	0	0	0	0	0	0	0	0	0	0	0	0	0	0	0	0	0	0	0	0	0	0	0	0	0	0	0	0	0	27
1141	Herpetosiphonaceae(1.0000)	Herpetosiphon(1.0000)			0	0	0	0	0	0	0	0	0	0	0	0	0	0	0	0	0	0	0	0	0	0	0	0	0	0	0	0	0	0	0	0	0	0	0	0	0	0	0	0	0	0	0	0	0
1153	Chitinophagaceae(1.0000)	Flavihumibacter(1.0000)			0	0	0	0	0	0	0	27	0	0	0	0	0	0	0	0	0	0	0	0	0	0	0	0	0	0	0	0	0	0	0	0	0	0	0	0	0	0	0	0	0	0	0	0	0
1158	Legionellaceae(1.0000)	Legionella(1.0000)			0	0	0	0	0	0	0	0	0	0	0	0	0	0	0	0	0	0	0	37	0	0	0	0	0	0	0	0	0	0	0	0	0	0	0	0	0	0	0	0	0	0	0	0	0
1176	Bacillaceae(0.9600)	Bacillus(0.9120)			0	0	0	0	0	0	0	0	0	0	0	0	0	0	0	0	0	0	0	0	0	0	0	0	0	0	0	0	0	0	0	0	0	0	0	0	0	0	0	0	0	0	0	0	0
1177	Pseudomonadaceae(1.0000)	Cellvibrio(1.0000)			0	0	0	0	0	0	0	0	0	0	0	0	0	0	0	0	0	0	0	0	0	0	0	0	0	0	0	0	0	0	0	0	0	0	0	0	0	0	0	0	0	0	0	0	0
1178	Burkholderiaceae(1.0000)	Burkholderia(1.0000)			0	0	0	0	0	0	0	0	0	0	0	0	0	0	0	0	0	0	0	0	0	0	0	0	0	0	0	0	0	0	0	0	0	0	0	0	0	0	0	0	0	0	0	1	2
1179	Planctomycetaceae(1.0000)	Singulisphaera(0.6700)			0	0	0	0	0	0	0	0	0	0	0	0	0	0	0	0	0	0	0	0	0	0	0	0	0	0	0	0	0	0	0	0	0	0	0	0	0	0	0	0	0	0	0	0	0
1185	Peptoniphilaceae(1.0000)	Ezakiella(1.0000)			0	0	0	0	0	0	0	0	0	0	0	0	0	0	0	0	0	0	0	0	0	0	0	0	0	0	0	0	0	0	0	0	0	0	0	0	0	0	0	0	0	0	0	0	0
1186	Rhodanobacteraceae(1.0000)	Rhodanobacter(0.9000)			0	0	0	0	0	0	0	0	0	0	0	0	0	0	0	0	0	0	0	0	0	0	0	0	0	0	0	0	0	0	0	0	0	0	0	0	0	0	0	0	0	0	0	0	7
1192	Acetobacteraceae(0.9900)	Acidisoma(0.2871)			0	0	0	0	0	0	0	0	0	0	0	0	0	0	0	0	0	0	0	0	0	0	0	0	0	0	0	0	0	0	0	0	0	0	0	0	0	0	0	0	0	0	0	0	0
1196	Micromonosporaceae(0.9700)	Actinoplanes(0.4365)			0	0	0	0	0	0	0	0	0	0	0	0	0	0	0	0	0	0	0	0	0	0	0	0	0	0	0	0	0	0	0	0	0	0	0	0	60	0	0	0	0	0	0	0	0
1198	Comamonadaceae(0.9700)	Comamonas(0.6693)			0	0	0	0	0	0	0	0	0	0	0	0	0	0	0	0	0	0	0	0	0	0	0	0	0	0	0	0	0	0	0	0	0	0	0	0	0	0	0	0	0	0	0	0	0
1199	Verrucomicrobiaceae(0.9800)	Luteolibacter(0.7840)			0	0	0	0	0	0	0	27	0	0	0	0	0	0	0	0	0	0	0	0	0	0	0	0	0	0	0	0	0	0	0	0	0	0	0	0	0	0	0	0	0	0	0	0	0
1204	Burkholderiaceae(0.9800)	Limnobacter(0.9604)			0	0	0	0	0	0	0	0	0	0	0	0	0	0	0	0	0	0	0	0	0	27	0	0	0	0	0	0	0	0	0	0	0	0	0	0	0	0	0	0	0	0	0	0	0
1207	Planctomycetaceae(1.0000)	Aquisphaera(0.6400)			0	0	0	0	0	0	0	0	0	0	0	0	0	0	0	0	0	0	0	0	0	0	0	0	0	0	0	0	0	0	0	0	0	0	0	0	0	0	0	0	0	0	0	0	0
1215	Hyphomicrobiaceae(1.0000)	Devosia(1.0000)			0	0	0	0	0	0	0	0	0	0	0	0	0	0	0	0	0	0	0	0	0	0	0	0	0	0	0	0	0	0	0	0	0	0	0	0	0	0	0	0	0	0	0	0	0
1217	Mycoplasmataceae(0.2200)	Mycoplasma(0.0484)			0	0	0	0	0	0	0	0	0	0	0	0	0	0	0	0	0	0	0	0	0	0	0	0	0	0	0	0	0	0	0	0	0	0	0	0	0	0	41	0	58	0	0	0	0
1226	Streptococcaceae(1.0000)	Streptococcus(1.0000)			0	0	0	0	0	0	0	0	0	0	0	0	0	0	0	0	0	0	0	0	0	0	0	0	0	0	0	0	0	0	0	0	0	0	0	0	0	0	0	0	0	0	0	0	0
1228	Nitrospiraceae(0.2000)	Thermodesulfovibrio(0.0340)			0	0	0	0	0	0	0	49	0	0	0	0	0	0	0	0	0	0	0	0	0	0	0	0	0	0	0	0	0	0	0	0	0	0	0	0	0	0	0	0	0	0	0	0	0
1238	Oxalobacteraceae(1.0000)	Herminiimonas(0.9600)			0	0	0	0	0	0	0	0	0	0	0	0	0	0	0	0	0	0	0	0	0	0	0	0	0	0	0	0	0	0	0	0	0	0	0	0	0	0	0	0	0	0	0	0	0
1246	Planctomycetaceae(1.0000)	Thermogutta(0.6700)			0	0	0	0	0	0	0	0	0	0	0	0	0	0	0	0	0	0	0	0	0	0	0	0	0	0	0	0	0	0	0	0	0	0	0	0	0	0	0	0	0	0	0	0	0
1247	Sphingomonadaceae(1.0000)	Sphingobium(0.7400)			0	0	0	0	0	0	0	0	0	0	0	0	0	0	0	0	0	0	0	0	0	0	0	0	0	0	0	0	0	33	0	0	0	0	0	0	0	0	0	0	0	0	0	0	0
1250	Planctomycetaceae(1.0000)	Aquisphaera(0.6200)			0	0	0	0	0	0	0	0	0	0	0	0	0	0	0	0	0	0	0	0	0	0	0	0	0	0	0	0	0	0	0	0	0	0	0	0	0	0	0	0	0	0	0	0	0
1251	Peptoniphilaceae(1.0000)	Peptoniphilus(1.0000)			0	0	0	0	0	0	0	0	0	0	0	0	0	0	0	0	0	0	0	0	0	0	0	0	0	0	0	0	0	0	0	0	0	0	0	0	0	0	0	0	0	0	0	0	0
1253	Opitutaceae(1.0000)	Opitutus(1.0000)			0	0	0	0	0	0	0	0	0	0	0	0	0	0	0	0	0	0	0	0	0	0	0	0	0	0	0	0	0	0	0	0	0	0	0	0	0	0	0	0	0	0	0	0	0
1257	Planctomycetaceae(1.0000)	Singulisphaera(0.5100)			0	0	0	0	0	0	0	0	0	0	0	0	0	0	0	0	0	0	0	0	0	0	0	0	0	0	0	0	0	0	0	0	0	0	0	0	0	0	0	0	0	0	0	0	0
1258	Beijerinckiaceae(0.5500)	Methylocella(0.0880)			0	0	0	0	0	0	0	0	0	0	0	0	0	0	0	0	0	0	0	0	0	0	0	0	0	0	0	0	0	0	0	0	0	0	0	0	0	0	0	0	0	0	0	0	0
1259	Caulobacteraceae(1.0000)	Caulobacter(0.9700)			0	0	0	0	0	0	26	0	0	0	0	0	0	0	0	0	0	0	0	0	0	0	0	0	0	0	0	0	0	0	0	0	0	0	0	0	0	0	0	0	0	0	0	0	0
1265	Planctomycetaceae(0.8000)	Blastopirellula(0.3200)			0	0	0	0	0	0	0	0	0	0	0	0	0	0	0	0	0	0	0	0	0	0	0	0	0	0	0	0	0	0	0	0	0	0	0	0	0	0	0	0	0	0	0	0	0
1267	Neisseriaceae(1.0000)	Microvirgula(1.0000)			0	0	0	0	0	0	0	0	0	0	0	0	0	0	0	0	0	0	0	0	0	0	0	0	0	0	0	0	0	0	0	0	0	0	0	0	0	0	0	0	0	0	0	0	0
1268	Hyphomicrobiaceae(0.9900)	Pelagibacterium(0.8613)			0	0	0	0	0	0	0	0	0	110	0	0	0	0	0	0	0	0	0	0	0	0	0	0	0	0	0	0	0	0	0	0	0	0	0	0	0	0	0	0	0	0	0	0	0
1271	Mycoplasmataceae(0.2100)	Mycoplasma(0.0441)			0	0	0	0	0	0	0	0	0	0	0	0	0	0	0	0	0	0	0	0	0	0	0	0	0	0	0	0	0	0	0	0	0	0	0	0	0	0	0	0	0	0	0	0	0
1274	Planctomycetaceae(0.9800)	Pirellula(0.2940)			0	0	0	0	0	0	0	0	0	0	0	0	0	0	0	0	0	0	0	0	0	0	0	0	0	0	0	0	0	0	0	0	0	0	0	0	0	0	0	0	0	0	0	0	0
1276	Mycoplasmataceae(0.5600)	Mycoplasma(0.3136)			0	0	0	0	0	0	0	0	0	0	0	0	0	0	0	0	0	0	0	0	0	0	0	0	0	0	0	0	0	0	0	0	0	0	0	0	0	0	0	0	0	0	0	0	0
1277	Gracilibacteraceae(0.7100)	Gracilibacter(0.5041)			0	0	0	0	0	0	0	0	0	0	0	0	0	0	0	0	0	0	0	0	0	0	0	0	0	0	0	0	0	0	0	0	0	0	0	0	0	0	32	53	0	0	0	0	0
1284	Planctomycetaceae(1.0000)	Thermogutta(0.4500)			0	0	0	0	0	0	0	0	0	0	0	0	0	0	0	0	0	0	0	0	0	0	0	0	0	0	0	0	0	0	0	0	0	0	0	0	0	0	0	0	0	0	0	0	0
1291	Burkholderiaceae(1.0000)	Cupriavidus(1.0000)			0	0	0	0	0	0	0	0	0	0	0	0	0	0	0	0	0	0	0	0	0	0	0	0	0	0	0	0	0	0	0	0	0	0	0	0	0	0	0	0	0	0	0	0	0
1292	Oscillatoriales(0.6400)	Halospirulina(0.2432)			0	0	0	0	0	0	0	0	0	0	0	0	0	175	0	0	0	0	0	0	0	0	0	0	0	0	0	0	0	0	0	0	0	0	0	0	0	0	0	0	0	0	0	0	0
1300	Micromonosporaceae(0.9900)	Actinoplanes(0.9504)			0	0	0	0	0	0	0	0	0	0	0	0	0	0	0	0	0	0	0	0	0	0	0	0	0	0	0	0	0	0	0	0	0	0	0	0	0	0	0	0	0	0	0	0	0
1303	Oxalobacteraceae(0.9000)	Duganella(0.7470)			0	0	0	0	0	0	0	0	0	0	0	0	0	0	0	0	0	0	0	0	0	0	0	0	0	0	0	0	0	0	0	0	0	0	0	0	0	0	0	0	0	0	0	0	0
1304	Moraxellaceae(0.0800)	Moraxella(0.0040)			0	0	0	0	0	0	0	0	0	0	0	0	25	0	0	33	0	0	0	0	0	0	0	0	0	0	0	0	0	0	0	0	0	0	0	0	0	0	0	0	0	0	0	0	0
1306	Planctomycetaceae(1.0000)	Rhodopirellula(0.6300)			0	0	0	0	0	0	0	0	0	0	0	0	0	0	0	0	0	0	0	0	0	0	0	0	0	0	0	0	0	0	0	0	0	0	0	0	0	0	0	0	0	0	0	0	0
1323	Unclassified_Clostridiales(1.0000)	Anaerococcus(1.0000)			0	0	0	0	0	0	0	0	0	0	0	0	0	0	0	0	0	0	0	0	0	0	0	0	0	0	0	0	0	0	0	0	0	0	0	0	0	0	0	0	0	0	0	0	0
1325	Unclassified_Burkholderiales(0.4600)	Sphaerotilus(0.1886)			0	0	0	0	0	0	0	0	0	0	0	0	0	0	0	0	0	0	0	0	0	0	0	0	0	0	0	0	0	0	0	0	0	0	0	0	0	0	0	0	0	0	0	0	3
1339	Sphingomonadaceae(0.1800)	Sandarakinorhabdus(0.0198)			0	0	0	0	0	0	0	0	0	0	0	0	0	0	0	0	0	0	0	0	0	0	0	0	0	0	0	0	0	0	0	0	0	0	0	0	0	0	0	0	0	0	0	0	0
1347	Eubacteriaceae(0.1000)	Eubacterium(0.0100)			0	0	0	0	0	0	0	0	0	0	0	0	0	0	0	0	0	0	0	0	0	0	0	0	0	0	0	0	0	0	0	0	0	0	0	0	0	0	0	0	0	0	0	0	2
1352	Neisseriaceae(1.0000)	Vogesella(1.0000)			0	0	0	0	0	0	0	0	0	0	0	0	0	0	0	0	0	0	0	0	0	0	0	0	0	0	0	0	29	0	0	0	0	0	0	0	0	0	0	0	0	0	0	0	0
1368	Clostridiaceae(0.8900)	Clostridium(0.7654)			0	0	0	0	0	0	0	0	0	0	0	0	0	0	0	0	0	0	0	28	0	0	0	0	0	0	0	0	0	0	0	0	0	0	0	0	0	0	0	0	0	0	0	0	0
1374	Rhodocyclaceae(0.8000)	Georgfuchsia(0.3200)			0	0	0	0	0	0	0	0	0	0	0	0	0	0	0	0	0	0	0	0	0	0	0	0	0	0	0	0	0	0	0	0	0	0	0	0	0	0	0	0	0	0	0	0	0
1375	Flavobacteriaceae(1.0000)	Chryseobacterium(1.0000)			0	0	0	0	0	0	0	0	0	0	0	0	0	0	0	0	0	0	0	0	0	0	0	0	0	0	0	0	0	0	0	0	0	0	0	0	0	0	0	0	0	0	0	0	0
1381	Planctomycetaceae(1.0000)	Blastopirellula(0.8800)			0	0	0	0	0	0	0	0	0	0	0	0	0	0	0	0	0	0	0	0	0	0	0	0	0	0	0	0	0	0	0	0	0	0	0	0	0	0	0	0	0	0	0	0	0
1390	Burkholderiaceae(1.0000)	Burkholderia(1.0000)			0	0	0	0	0	0	0	0	0	0	0	0	0	0	0	0	0	0	0	0	0	0	0	0	0	0	0	0	0	0	0	0	0	0	0	0	0	0	0	0	0	0	0	1	2
1392	Rhodospirillaceae(0.4000)	Lacibacterium(0.0640)			0	0	0	0	0	0	0	0	0	0	0	0	0	0	0	0	0	0	0	0	0	0	0	0	28	0	0	0	0	0	0	0	0	0	0	0	0	0	0	0	0	0	0	0	0
1411	Desulfovibrionaceae(0.3200)	Desulfovibrio(0.1024)			0	0	0	0	0	0	0	0	0	0	0	0	0	0	0	0	0	0	0	0	0	0	0	0	0	0	0	0	0	0	0	0	0	0	0	0	0	0	0	0	29	0	0	0	0
1412	Ruminococcaceae(0.1600)	Ethanoligenens(0.0080)			0	0	0	0	0	0	0	0	0	0	0	0	0	0	0	0	0	0	0	0	0	0	0	0	35	0	0	0	0	0	0	0	0	0	0	0	0	0	0	0	0	0	0	0	0
1413	Planctomycetaceae(1.0000)	Pirellula(0.3500)			0	0	0	0	0	0	0	0	0	0	0	0	0	0	0	0	0	0	0	0	0	0	0	0	0	0	0	0	0	0	0	0	0	0	0	0	0	0	0	0	0	0	0	0	0
1435	Neisseriaceae(0.2600)	Neisseria(0.0442)			0	0	0	0	0	0	0	0	0	0	0	0	0	0	0	0	0	0	0	0	0	0	0	0	0	0	0	0	0	0	0	0	0	0	0	0	0	0	0	0	0	0	0	0	0
1455	Sphingobacteriaceae(1.0000)	Mucilaginibacter(0.9900)			0	0	0	0	0	0	0	0	0	0	0	0	0	0	0	0	0	0	0	0	0	0	0	0	0	0	0	0	0	0	0	0	0	0	0	0	0	0	0	0	0	0	0	0	2
1460	Unclassified_Clostridiales(0.3900)	Helcococcus(0.0936)			0	0	0	0	0	0	0	0	0	0	0	0	0	0	0	0	0	0	0	0	0	0	0	0	0	0	0	0	0	0	0	0	0	0	26	0	0	0	0	0	0	0	0	0	0
1464	Fibrobacteraceae(0.3800)	Fibrobacter(0.1444)			0	0	0	0	0	0	0	0	0	0	0	0	0	0	0	0	0	0	0	0	0	0	0	0	0	26	0	0	0	0	0	0	0	0	0	0	0	0	0	0	0	0	0	0	0
1474	Neisseriaceae(0.9900)	Vogesella(0.9801)			0	0	0	0	0	0	0	0	0	0	0	0	0	0	0	0	0	0	0	38	0	0	0	0	0	0	0	0	0	0	0	0	0	0	0	0	0	0	0	0	0	0	0	0	0
1477	Mycoplasmataceae(0.1800)	Mycoplasma(0.0324)			0	0	0	0	0	0	0	0	0	0	0	0	0	0	0	0	0	0	0	0	0	0	0	0	0	0	0	0	0	0	0	0	0	0	0	0	0	0	0	0	0	0	0	0	0
1484	Flavobacteriaceae(1.0000)	Flavobacterium(1.0000)			0	0	0	0	0	0	0	0	0	0	0	0	0	0	0	0	0	0	0	0	0	0	0	0	0	0	0	0	0	0	0	0	0	0	0	0	0	0	0	0	0	26	0	0	0
1491	Unclassified_Spartobacteria(0.2300)	Limisphaera(0.0483)			0	0	0	0	0	0	0	0	0	0	0	0	0	0	0	0	0	0	0	0	0	0	0	0	0	0	0	31	0	0	0	0	0	0	0	0	0	0	0	0	0	0	0	0	0
1495	Hyphomicrobiaceae(0.1400)	Rhodomicrobium(0.0196)			0	0	0	0	0	0	0	0	0	0	0	0	0	0	0	0	0	0	0	0	0	0	0	0	0	0	0	0	0	0	0	0	0	0	0	0	0	0	0	0	0	0	0	0	1
1496	Burkholderiaceae(0.6800)	Pandoraea(0.4012)			0	0	0	0	0	0	0	0	0	0	0	0	0	0	0	0	0	0	0	0	0	0	0	0	0	0	0	0	0	0	0	0	0	0	0	0	0	0	0	0	0	0	0	0	2
1497	Prevotellaceae(1.0000)	Prevotella(1.0000)			0	0	0	0	0	0	0	0	0	0	0	0	0	0	0	0	0	0	0	0	0	0	0	0	0	0	0	0	0	0	0	0	0	0	0	0	0	0	0	0	0	0	0	0	0
1521	Pseudomonadaceae(1.0000)	Cellvibrio(1.0000)			0	0	0	0	0	0	0	0	0	0	0	0	0	0	0	0	0	0	0	0	0	0	0	0	0	0	0	0	0	0	0	0	0	0	0	0	0	0	0	0	0	0	0	0	0
1522	Bdellovibrionaceae(0.9800)	Vampirovibrio(0.9604)			0	0	0	0	0	0	0	0	0	0	0	0	0	0	0	0	0	0	0	0	0	0	0	0	0	0	0	0	0	0	0	0	0	0	0	0	0	0	0	0	0	0	0	0	0
1524	Chitinophagaceae(1.0000)	Flavihumibacter(0.3000)			0	0	0	0	0	0	0	0	0	0	0	0	0	0	0	0	0	0	0	0	0	0	0	0	0	0	29	0	0	0	0	0	0	0	0	0	0	0	0	0	0	0	0	0	0
1533	Porphyromonadaceae(0.9900)	Dysgonomonas(0.8316)			0	0	0	0	0	0	0	0	0	0	0	0	0	0	0	0	0	32	0	0	0	0	0	0	0	0	0	0	0	0	0	0	0	0	0	0	0	0	0	0	0	0	0	0	0
1534	Bdellovibrionaceae(1.0000)	Vampirovibrio(1.0000)			0	0	0	0	0	0	0	0	0	36	0	0	0	0	0	0	0	0	0	0	0	0	0	0	0	0	0	0	0	0	0	0	0	0	0	0	0	0	0	0	0	0	0	0	1
1537	Planctomycetaceae(1.0000)	Blastopirellula(0.6700)			0	0	0	0	0	0	0	0	0	0	0	0	0	0	0	0	0	0	0	0	0	0	0	0	0	0	0	0	0	0	0	0	0	0	0	0	0	0	0	0	0	0	0	0	0
1542	Unclassified_Burkholderiales(0.5900)	Aquabacterium(0.3363)			0	0	0	0	0	0	0	0	0	0	0	0	0	0	0	0	0	0	0	0	0	0	0	0	0	0	0	0	0	0	0	0	0	0	0	0	0	0	0	0	0	0	0	0	0
1550	Rhodospirillaceae(0.1900)	Ferrovibrio(0.0076)			0	0	0	0	0	0	0	0	0	0	0	0	0	0	0	0	0	0	0	0	0	0	0	0	0	0	0	0	0	0	0	0	0	0	0	0	0	0	0	0	0	0	0	2	2
1554	Lysobacteraceae(0.1100)	Stenotrophomonas(0.0110)			0	0	0	0	0	0	0	0	0	0	0	0	0	0	0	0	0	0	0	0	0	0	0	0	0	0	0	0	0	0	0	0	0	0	0	0	0	0	0	0	0	0	0	0	0
1555	Unclassified_Spartobacteria(0.2300)	Limisphaera(0.0529)			0	0	0	0	0	0	0	0	0	0	0	0	0	0	0	0	0	0	0	0	0	0	0	0	0	0	0	0	0	0	0	0	0	0	0	0	0	0	0	0	0	0	0	0	1
1564	Lysobacteraceae(1.0000)	Tahibacter(1.0000)			0	0	0	0	0	0	0	0	0	0	0	0	0	0	0	0	0	0	0	0	0	0	0	0	0	26	0	0	0	0	0	0	0	0	0	0	0	0	0	0	0	0	0	0	0
1576	Rhodospirillaceae(0.7200)	Fodinicurvata(0.1656)			0	0	0	0	0	0	0	0	0	60	0	0	0	0	0	0	0	0	0	0	0	0	0	0	0	0	0	0	0	0	0	0	0	0	0	0	0	0	0	0	0	0	0	0	0
1581	Enterococcaceae(0.9400)	Enterococcus(0.8836)			0	0	0	0	0	0	42	0	0	0	0	0	0	0	0	0	0	0	0	0	0	0	0	0	0	0	0	0	0	0	0	0	0	0	0	0	0	0	0	0	0	0	0	0	0
1586	Mycoplasmataceae(0.1200)	Mycoplasma(0.0144)			0	0	0	0	0	0	0	0	0	0	0	0	0	0	0	0	0	0	0	0	0	0	0	0	0	0	0	0	0	0	0	0	0	0	0	0	0	0	0	0	0	0	0	0	0
1589	Flavobacteriaceae(1.0000)	Flavobacterium(0.9900)			0	0	0	0	0	0	0	0	0	0	0	0	0	0	0	0	0	0	0	0	0	0	0	0	0	0	0	0	0	0	0	0	0	0	0	0	0	0	0	0	0	0	0	1	0
1592	Alteromonadaceae(1.0000)	Marinobacter(1.0000)			0	0	0	0	0	0	0	0	0	99	0	0	0	0	0	0	0	0	0	0	0	0	0	0	0	0	0	0	0	0	0	0	0	0	0	0	0	0	0	0	0	0	0	0	0
1617	Lactobacillaceae(1.0000)	Pediococcus(0.9100)			0	0	0	0	0	0	0	0	0	0	0	0	0	0	0	0	0	0	0	0	0	0	0	0	0	0	0	0	0	0	0	0	0	0	0	0	0	0	0	0	0	0	0	10	0
1622	Flavobacteriaceae(1.0000)	Gillisia(0.6500)			0	0	0	0	0	0	0	0	0	89	0	0	0	0	0	0	0	0	0	0	0	0	0	0	0	0	0	0	0	0	0	0	0	0	0	0	0	0	0	0	0	0	0	0	0
1623	Actinomycetaceae(1.0000)	Arcanobacterium(0.9800)			0	0	0	0	0	0	0	0	0	0	0	0	0	0	0	0	0	0	0	0	0	0	0	0	0	0	0	0	0	0	0	0	0	0	0	0	0	0	0	0	0	0	0	0	0
1630	Flavobacteriaceae(1.0000)	Flavobacterium(1.0000)			0	0	0	0	0	0	0	0	0	0	0	0	0	0	0	0	0	0	0	0	0	0	0	0	0	0	0	0	0	0	0	0	0	0	0	0	0	0	0	0	0	0	0	0	0
1639	Mycoplasmataceae(0.1500)	Mycoplasma(0.0225)			0	0	0	0	0	0	0	0	0	0	0	0	0	0	0	0	0	32	0	0	0	0	0	0	0	0	0	0	0	0	0	0	0	0	0	0	0	0	0	0	0	0	0	0	0
1640	Flavobacteriaceae(1.0000)	Chryseobacterium(1.0000)			0	0	0	0	0	0	0	0	0	0	0	0	34	0	0	0	0	0	0	0	0	0	0	0	0	0	0	0	0	0	0	0	0	0	0	0	0	0	0	0	0	0	0	0	0
1642	Staphylococcaceae(0.9900)	Staphylococcus(0.9801)			0	0	0	0	0	0	0	0	0	0	0	0	0	0	0	0	0	0	0	0	0	0	0	68	0	0	0	0	0	0	0	0	0	0	0	0	0	0	0	0	0	0	0	0	0
1649	Chromatiaceae(1.0000)	Rheinheimera(1.0000)			0	0	0	0	0	0	0	0	0	0	0	0	0	0	0	0	0	0	0	0	0	0	0	0	0	43	0	0	0	0	0	0	0	0	0	0	0	0	0	0	0	0	0	0	0
1650	Flavobacteriaceae(0.9900)	Flavobacterium(0.9801)			0	0	0	0	0	0	0	0	0	0	0	0	0	0	0	0	0	0	0	0	0	0	0	0	0	0	0	0	0	0	0	0	0	0	0	0	0	0	0	0	0	0	0	2	5
1653	Sphingobacteriaceae(0.1400)	Solitalea(0.0154)			0	0	0	0	0	0	0	0	0	0	0	0	0	0	0	0	0	0	0	0	0	0	0	0	0	27	0	0	0	0	0	0	0	0	0	0	0	0	0	0	0	0	0	0	0
1668	Conexibacteraceae(0.6000)	Conexibacter(0.3600)			0	0	0	0	0	0	0	0	0	0	0	0	0	0	0	0	0	0	0	0	0	0	0	0	0	0	0	0	0	0	0	0	0	0	0	0	0	0	0	0	0	0	0	0	0
1675	Sphingomonadaceae(1.0000)	Sphingobium(1.0000)			0	0	0	0	0	0	0	0	0	0	0	0	0	0	0	0	0	0	0	0	0	0	0	0	0	0	0	0	0	0	0	0	0	0	0	0	0	0	0	0	0	0	0	0	0
1676	Hyphomicrobiaceae(0.4900)	Rhodoplanes(0.2352)			0	0	0	0	0	0	0	0	0	0	0	0	0	0	0	0	0	0	0	0	0	0	0	0	0	0	0	0	0	0	0	0	0	0	0	0	0	0	0	0	0	0	0	0	2
1677	Planctomycetaceae(1.0000)	Blastopirellula(0.8800)			0	0	0	0	0	0	0	0	0	0	0	0	0	0	0	0	0	0	0	0	0	0	0	0	0	0	0	0	0	0	0	0	0	0	0	0	0	0	0	0	0	0	0	0	0
1680	Oceanospirillaceae(0.6900)	Marinomonas(0.4416)			0	0	0	0	0	0	0	0	0	0	0	0	0	0	0	0	0	0	0	0	0	0	0	0	0	0	0	0	0	0	0	0	0	0	0	0	0	0	0	0	0	0	0	0	0
1708	Pseudonocardiaceae(0.9900)	Pseudonocardia(0.8910)			0	0	0	0	0	0	0	0	0	57	0	0	0	0	0	0	0	0	0	0	0	0	0	0	0	0	0	0	0	0	0	0	0	0	0	0	0	0	0	0	0	0	0	0	0
1722	Opitutaceae(0.9800)	Opitutus(0.7742)			0	0	0	0	0	0	0	0	0	0	0	0	0	0	0	0	0	0	0	0	0	0	0	0	0	0	0	0	0	0	0	0	0	0	0	0	0	0	0	0	0	0	0	0	0
1724	Caulobacteraceae(0.0400)	Phenylobacterium(0.0016)			0	0	0	0	0	0	0	0	0	0	0	0	0	0	0	0	0	0	0	0	0	0	0	0	0	35	0	0	0	0	0	0	0	0	0	0	0	0	0	0	0	0	0	0	0
1727	Mycoplasmataceae(0.5600)	Mycoplasma(0.3136)			0	0	0	0	0	0	0	0	0	0	0	0	0	0	0	0	0	0	0	0	0	0	0	0	0	0	0	0	0	0	0	0	0	0	0	0	0	0	0	0	0	0	0	0	0
1728	Rhodobacteraceae(1.0000)	Paracoccus(0.9100)			0	0	0	0	0	0	0	0	0	0	0	0	0	0	0	0	0	0	0	0	0	0	0	0	0	0	0	0	0	0	0	0	0	0	0	0	0	0	0	0	0	0	0	0	0
1738	Beijerinckiaceae(0.7400)	Methylocella(0.2368)			0	0	0	0	0	0	0	0	0	0	0	0	0	0	0	0	0	0	0	0	0	0	0	0	0	0	0	0	0	0	0	0	0	0	0	0	0	0	0	0	0	0	0	0	0
1746	Parachlamydiaceae(0.6800)	Parachlamydia(0.2584)			0	0	0	0	0	0	0	0	0	0	0	0	0	0	0	0	0	0	0	0	0	0	0	0	0	0	0	0	0	0	0	0	0	0	0	0	0	0	0	0	0	0	0	0	0
1762	Bdellovibrionaceae(1.0000)	Vampirovibrio(1.0000)			0	0	0	0	0	0	27	0	0	0	0	0	0	0	0	0	0	0	0	0	0	0	0	0	0	0	0	0	0	0	0	0	0	0	0	0	0	0	0	0	0	0	0	0	0
1764	Pseudobacteriovoracaceae(0.2100)	Pseudobacteriovorax(0.0441)			0	26	0	0	0	0	0	0	0	0	0	0	0	0	0	0	0	0	0	0	0	0	0	0	0	0	0	0	0	0	0	0	0	0	0	0	0	0	0	0	0	0	0	0	0
1779	Chromatiaceae(0.4800)	Nitrosococcus(0.2208)			0	0	0	0	0	0	0	0	0	65	0	0	0	0	0	0	0	0	0	0	0	0	0	0	0	0	0	0	0	0	0	0	0	0	0	0	0	0	0	0	0	0	0	0	0
1783	Xanthobacteraceae(0.8800)	Variibacter(0.6864)			0	0	0	0	0	0	0	0	0	0	0	0	0	0	0	0	0	0	0	0	0	0	0	0	0	0	0	0	0	0	0	0	0	0	0	0	0	0	0	0	0	0	0	0	0
1790	Flavobacteriaceae(1.0000)	Flavobacterium(1.0000)			0	0	0	0	0	0	0	0	0	0	0	0	0	0	0	0	0	0	0	0	0	0	0	0	0	0	0	0	0	0	0	0	0	0	0	0	0	0	0	0	0	0	0	0	0
1806	Myxococcaceae(0.2500)	Aggregicoccus(0.0525)			0	0	0	0	0	0	0	0	0	0	0	0	0	0	0	0	0	0	0	0	0	0	0	0	0	0	0	28	0	0	0	0	0	0	0	0	0	0	0	0	0	0	0	0	0
1808	Opitutaceae(1.0000)	Opitutus(1.0000)			0	0	0	0	0	0	0	0	0	0	0	0	0	0	0	0	0	0	0	0	0	0	0	0	0	0	0	0	0	0	0	0	0	0	0	0	0	0	0	0	0	0	0	0	0
1823	Cytophagaceae(1.0000)	Cytophaga(1.0000)			0	0	0	0	0	0	0	0	0	0	0	0	0	0	0	0	0	0	0	0	0	0	0	0	0	0	0	0	0	0	0	0	0	0	0	0	0	0	0	0	0	0	0	0	1
1831	Corynebacteriaceae(1.0000)	Corynebacterium(1.0000)			0	0	0	0	0	0	0	0	0	0	0	0	0	0	0	0	0	0	0	0	0	0	0	0	0	0	0	0	0	0	0	0	0	0	0	0	0	0	0	0	0	0	0	0	0
1837	Pseudomonadaceae(1.0000)	Pseudomonas(1.0000)			0	0	0	0	0	0	0	0	0	0	0	0	0	0	0	0	0	0	0	0	0	0	0	0	0	0	0	0	0	0	0	0	0	0	0	0	0	0	0	0	0	0	0	0	0
1858	Actinomycetaceae(1.0000)	Varibaculum(0.9800)			0	0	0	0	0	0	0	0	0	0	0	0	0	0	0	0	0	0	0	0	0	0	0	0	0	0	0	0	0	0	0	0	0	0	0	0	0	0	0	0	0	0	0	0	0
1872	Planctomycetaceae(1.0000)	Pirellula(1.0000)			0	0	0	0	0	0	0	0	0	0	0	0	0	0	0	0	0	0	0	0	0	0	0	0	0	0	0	0	0	0	0	0	0	0	0	0	0	0	0	0	0	0	0	0	0
1880	Hyphomicrobiaceae(1.0000)	Devosia(1.0000)			0	0	0	0	0	0	0	0	0	0	0	0	0	0	0	0	0	0	0	0	0	0	0	0	0	0	0	0	0	0	0	0	0	0	0	0	0	0	0	0	0	0	0	0	0
1883	Planctomycetaceae(1.0000)	Thermogutta(0.5600)			0	0	0	0	0	0	0	0	0	0	0	0	0	0	0	0	0	0	0	0	0	0	0	0	0	0	0	0	0	0	0	0	0	0	0	0	0	0	0	0	0	0	0	0	0
1892	Lactobacillaceae(1.0000)	Lactobacillus(1.0000)			0	0	0	0	0	0	0	0	0	0	0	0	0	0	0	0	0	0	0	0	0	0	0	0	0	0	0	0	0	0	0	0	0	0	0	0	0	0	0	0	0	0	0	0	0
1897	Flavobacteriaceae(1.0000)	Gillisia(0.6000)			0	0	0	0	0	0	0	0	0	67	0	0	0	0	0	0	0	0	0	0	0	0	0	0	0	0	0	0	0	0	0	0	0	0	0	0	0	0	0	0	0	0	0	0	0
1912	Oxalobacteraceae(0.9700)	Massilia(0.9312)			0	0	0	0	0	0	0	0	0	0	0	0	0	0	0	0	0	0	0	0	0	0	0	0	0	0	0	0	0	0	0	0	0	0	0	0	0	0	0	0	0	0	0	0	0
1919	Planctomycetaceae(0.9300)	Rubinisphaera(0.7812)			0	0	0	0	0	0	0	0	0	0	0	0	0	0	0	0	0	0	0	0	0	0	0	0	0	0	0	0	0	0	0	0	0	0	0	0	0	0	0	0	0	0	0	0	0
1953	Parachlamydiaceae(0.6300)	Parachlamydia(0.3906)			0	0	0	0	0	0	0	0	0	0	0	0	0	0	0	0	0	0	0	27	0	0	0	0	0	0	0	0	0	0	0	0	0	0	0	0	0	0	0	0	0	0	0	0	0
1971	Flavobacteriaceae(1.0000)	Flavobacterium(1.0000)			0	0	0	0	0	0	0	0	0	0	0	0	0	0	0	0	0	0	0	0	0	0	0	0	0	0	0	0	0	0	0	0	0	0	0	0	0	0	0	0	0	0	0	0	0
1993	Moraxellaceae(0.8300)	Alkanindiges(0.2905)			0	0	0	0	0	0	0	0	0	0	0	0	0	0	0	0	0	0	0	0	0	0	0	0	0	0	0	0	0	0	0	0	0	0	0	0	0	0	0	0	0	0	0	0	1
1997	Flavobacteriaceae(1.0000)	Sediminibacter(0.1600)			0	0	0	0	0	0	0	0	0	63	0	0	0	0	0	0	0	0	0	0	0	0	0	0	0	0	0	0	0	0	0	0	0	0	0	0	0	0	0	0	0	0	0	0	0
2004	Planctomycetaceae(0.8000)	Blastopirellula(0.3440)			0	0	0	0	0	0	0	0	0	0	0	0	0	0	0	0	0	0	0	0	0	0	0	0	0	0	0	0	0	0	0	0	0	0	0	0	0	0	0	0	0	0	0	0	0
2006	Legionellaceae(1.0000)	Legionella(1.0000)			0	0	0	0	0	0	0	0	0	0	0	0	0	0	0	0	0	0	0	0	0	0	0	0	0	0	0	0	76	0	0	0	0	0	0	0	0	0	0	0	0	0	0	0	0
2023	Desulfobacteraceae(0.0600)	Desulforegula(0.0030)			0	0	0	0	0	0	0	0	0	0	0	0	0	0	0	0	0	0	0	0	0	0	0	0	0	0	0	0	0	0	0	0	0	0	0	0	0	0	0	0	0	0	0	0	1
2029	Polyangiaceae(0.8100)	Byssovorax(0.3726)			0	0	0	0	0	0	0	0	0	0	0	0	0	0	0	0	0	0	0	0	0	0	0	0	0	0	0	0	0	0	0	0	0	0	0	0	0	0	0	0	0	0	0	0	0
2033	Hydrogenophilaceae(1.0000)	Tepidiphilus(1.0000)			0	0	0	0	0	0	0	0	0	0	0	0	0	0	0	0	0	0	0	0	0	0	0	0	0	0	0	0	0	0	0	0	0	0	0	0	0	0	0	0	0	0	0	0	0
2046	Hyphomicrobiaceae(0.0700)	Hyphomicrobium(0.0042)			0	0	0	0	0	0	0	0	0	0	0	0	0	0	0	0	0	0	0	0	0	0	0	0	0	0	0	0	0	0	0	0	0	0	0	0	0	0	0	0	0	0	0	0	0
2069	Caulobacteraceae(1.0000)	Caulobacter(0.9600)			0	0	0	0	0	0	0	0	0	0	0	0	0	0	0	0	0	0	0	0	0	0	0	0	0	0	0	0	0	0	0	0	0	0	0	0	0	0	0	0	0	0	0	0	0
2070	Porphyromonadaceae(1.0000)	Porphyromonas(1.0000)			0	0	0	0	0	0	0	0	0	0	0	0	0	0	0	0	0	0	0	0	0	0	0	0	0	0	0	0	0	0	0	0	0	0	0	0	0	0	0	0	0	0	0	0	0
2071	Unclassified_Clostridiales(0.6200)	Tissierella(0.2480)			0	0	0	0	0	0	0	0	0	0	0	0	0	0	0	0	0	0	0	0	0	0	0	0	0	0	0	0	0	0	0	0	0	0	0	0	0	0	0	0	0	0	0	1	0
2080	Intrasporangiaceae(1.0000)	Janibacter(0.9600)			0	0	0	0	0	0	0	0	0	51	0	0	0	0	0	0	0	0	0	0	0	0	0	0	0	0	0	0	0	0	0	0	0	0	0	0	0	0	0	0	0	0	0	0	0
2090	Flavobacteriaceae(0.1900)	Flavobacterium(0.0361)			0	0	0	0	0	0	0	0	0	0	0	0	0	0	0	0	0	0	0	0	0	0	0	0	0	0	0	0	0	0	0	0	0	0	0	0	0	0	0	0	0	0	0	1	0
2099	Legionellaceae(1.0000)	Legionella(1.0000)			0	0	0	0	0	0	0	0	0	0	0	0	0	0	0	0	0	0	0	0	0	0	0	0	0	0	0	0	0	0	0	0	0	0	0	0	0	0	0	0	0	0	0	2	0
2122	Rhizobiaceae(0.6100)	Rhizobium(0.3721)			0	0	0	0	0	0	0	0	0	0	0	0	0	0	0	0	0	0	0	0	0	0	0	0	0	0	0	0	0	0	0	0	0	0	0	0	0	0	0	0	0	0	0	0	0
2123	Sanguibacteraceae(0.9000)	Sanguibacter(0.8100)			0	0	0	0	0	0	0	0	0	0	0	0	0	0	0	0	0	0	0	0	0	0	0	0	0	0	0	0	0	0	0	0	0	0	0	0	0	0	0	0	0	0	0	10	0
2130	Thermomonosporaceae(0.4600)	Actinocorallia(0.0966)			0	0	0	0	0	0	0	0	0	0	0	0	0	0	0	0	0	0	0	0	0	0	0	0	0	0	0	0	0	0	0	0	0	0	0	0	0	0	0	0	0	0	0	0	0
2134	Peptoniphilaceae(1.0000)	Peptoniphilus(1.0000)			0	0	0	0	0	0	0	0	0	0	0	0	0	0	0	0	0	0	0	0	0	0	0	0	0	0	0	0	0	0	0	0	0	0	0	0	0	0	0	0	0	0	0	0	0
2143	Planctomycetaceae(0.9900)	Gemmata(0.8712)			0	0	0	0	0	0	0	0	0	0	0	0	0	0	0	0	0	0	0	0	0	0	0	0	0	0	0	0	0	0	0	0	0	0	0	0	0	0	0	0	0	0	0	0	0
2149	Flavobacteriaceae(1.0000)	Gillisia(0.5700)			0	0	0	0	0	0	0	0	0	56	0	0	0	0	0	0	0	0	0	0	0	0	0	0	0	0	0	0	0	0	0	0	0	0	0	0	0	0	0	0	0	0	0	0	0
2164	Lysobacteraceae(0.2200)	Lysobacter(0.0264)			0	0	0	0	0	0	0	0	0	0	0	0	0	0	0	0	0	0	0	0	0	0	0	0	0	0	0	0	0	0	0	0	0	0	0	0	0	0	0	0	0	0	0	0	2
2182	Planctomycetaceae(0.8400)	Pirellula(0.2688)			0	0	0	0	0	0	0	0	0	0	0	0	0	0	0	0	0	0	0	0	0	0	0	0	0	0	0	0	0	0	0	0	0	0	0	0	0	0	0	0	0	0	0	0	0
2183	Stigonematales(0.5900)	Iphinoe(0.3363)			0	0	0	0	0	0	0	0	0	0	0	0	0	0	0	0	0	0	0	0	0	0	0	0	0	0	0	0	0	0	0	0	0	0	0	0	0	0	0	45	0	0	0	0	0
2197	Enterobacteriaceae(1.0000)	Buttiauxella(0.3600)			0	0	0	0	0	0	0	0	0	0	0	0	0	0	0	0	0	0	0	0	0	0	0	0	0	0	0	0	0	0	0	0	0	0	0	0	0	0	0	0	0	0	0	0	0
2205	Sneathiellaceae(0.3800)	Oceanibacterium(0.1368)			0	0	0	0	0	0	0	0	0	0	0	0	0	0	0	0	0	0	0	0	0	0	0	0	0	0	0	0	0	0	0	0	0	0	0	0	0	0	0	0	0	0	0	1	0
2223	Aurantimonadaceae(0.2800)	Aureimonas(0.0728)			0	0	0	0	0	0	0	0	0	36	0	0	0	0	0	0	0	0	0	0	0	0	0	0	0	0	0	0	0	0	0	0	0	0	0	0	0	0	0	0	0	0	0	0	0
2233	Neisseriaceae(1.0000)	Chitinibacter(0.9800)			0	0	0	0	0	0	0	0	0	0	0	0	0	0	0	0	0	0	0	0	0	0	0	0	0	0	0	0	0	0	0	0	0	0	0	0	0	0	0	0	0	0	0	0	0
2234	Mycoplasmataceae(0.4700)	Mycoplasma(0.2209)			0	0	0	0	0	0	0	0	0	0	0	0	0	0	0	0	0	0	0	0	0	0	0	0	0	0	0	0	0	0	0	0	0	0	0	0	0	0	0	0	0	0	0	0	0
2244	Thermomonosporaceae(1.0000)	Actinoallomurus(0.9600)			0	0	0	0	0	0	0	0	0	0	0	0	0	0	0	0	0	0	0	0	0	0	0	0	0	0	0	0	0	0	0	0	0	0	0	0	0	0	0	0	0	0	0	0	4
2248	Salinisphaeraceae(1.0000)	Salinisphaera(1.0000)			0	0	0	0	0	0	0	0	0	26	0	0	0	0	0	0	0	0	0	0	0	0	0	0	0	0	0	0	0	0	0	0	0	0	0	0	0	0	0	0	0	0	0	0	0
2259	Sphingobacteriaceae(1.0000)	Mucilaginibacter(0.9800)			0	0	0	0	0	0	0	0	0	0	0	0	0	0	0	0	0	0	0	0	0	0	0	0	0	0	0	0	0	0	0	0	0	0	0	0	0	0	0	0	0	0	0	0	0
2260	Puniceicoccaceae(0.3800)	Coraliomargarita(0.1292)			0	0	0	0	0	0	0	0	0	0	0	0	0	0	0	0	0	0	0	0	0	0	0	0	0	0	0	0	0	0	0	0	0	0	0	0	0	0	0	0	0	0	0	0	0
2264	Unclassified_Alphaproteobacteria(0.3700)	Rhizomicrobium(0.1369)			0	0	0	0	0	0	0	0	0	0	0	0	0	0	0	0	0	0	0	0	0	0	0	0	0	0	0	0	0	0	0	0	0	0	0	0	0	0	0	0	0	0	0	0	0
2269	Comamonadaceae(0.9800)	Curvibacter(0.4802)			0	0	0	0	0	0	0	0	0	0	0	0	0	0	0	0	0	0	0	0	0	0	0	0	0	0	0	0	0	0	0	0	0	0	0	0	0	0	0	0	0	0	0	1	0
2303	Sphingomonadaceae(0.9900)	Sphingobium(0.9207)			0	0	0	0	0	0	0	0	0	0	0	0	0	0	0	0	0	0	0	0	0	0	0	0	0	0	0	0	0	0	0	0	0	0	0	0	0	0	0	0	0	0	0	0	0
2324	Unclassified_Sphingobacteriales(0.5400)	Aliifodinibius(0.2862)			0	0	0	0	0	0	0	0	0	0	0	27	0	0	0	0	0	0	0	0	0	0	0	0	0	0	0	0	0	0	0	0	0	0	0	0	0	0	0	0	0	0	0	0	0
2350	Xanthobacteraceae(0.6700)	Pseudolabrys(0.4355)			0	0	0	0	0	0	0	0	0	0	0	0	0	0	0	0	0	0	0	0	0	0	0	0	0	0	0	0	0	0	0	0	0	0	0	0	0	0	0	0	0	0	0	0	1
2360	Roseiarcaceae(1.0000)	Roseiarcus(1.0000)			0	0	0	0	0	0	0	0	0	0	0	0	0	0	0	0	0	0	0	0	0	0	0	0	0	0	0	0	0	0	0	0	0	0	0	0	0	0	0	0	0	0	0	0	2
2361	Eubacteriaceae(0.0700)	Eubacterium(0.0049)			0	0	0	0	0	0	0	0	0	0	0	0	0	0	0	0	0	0	0	0	0	0	0	0	0	0	0	0	0	0	0	0	0	0	0	0	0	0	0	0	0	0	0	0	0
2362	Bdellovibrionaceae(1.0000)	Bdellovibrio(1.0000)			0	0	0	0	0	0	0	0	0	0	0	0	0	0	0	0	0	0	0	0	0	0	0	0	0	0	0	0	0	0	0	0	0	0	0	0	0	0	0	0	0	0	0	0	0
2372	Planctomycetaceae(1.0000)	Thermogutta(0.6400)			0	0	0	0	0	0	0	0	0	0	0	0	0	0	0	0	0	0	0	0	0	0	0	0	0	0	0	0	0	0	0	0	0	0	0	0	0	0	0	0	0	0	0	0	0
2403	Mycobacteriaceae(1.0000)	Mycobacterium(1.0000)			0	0	0	0	0	0	0	0	0	0	0	0	0	0	0	0	0	0	0	0	0	0	0	0	0	0	0	0	0	0	0	0	0	0	0	0	0	0	0	0	0	0	0	0	0
2426	Phyllobacteriaceae(0.2000)	Chelativorans(0.0380)			0	0	0	0	0	0	0	0	0	0	0	0	0	0	0	0	0	0	0	0	0	0	0	0	0	0	0	0	0	0	0	0	0	0	0	0	0	0	0	0	0	0	0	0	0
2428	Flavobacteriaceae(1.0000)	Nonlabens(0.1400)			0	0	0	0	0	0	0	0	0	36	0	0	0	0	0	0	0	0	0	0	0	0	0	0	0	0	0	0	0	0	0	0	0	0	0	0	0	0	0	0	0	0	0	0	0
2431	Unclassified_Clostridiales(1.0000)	Gallicola(0.6900)			0	0	0	0	0	0	0	0	0	0	0	0	0	0	0	0	0	0	0	0	0	0	0	0	0	0	0	0	0	0	0	0	0	0	0	0	0	0	0	0	0	0	0	0	0
2443	Planctomycetaceae(0.9900)	Blastopirellula(0.7326)			0	0	0	0	0	0	0	0	0	0	0	0	0	0	0	0	0	0	0	0	0	0	0	0	0	0	0	0	0	0	0	0	0	0	0	0	0	0	0	0	0	0	0	0	0
2469	Nevskiaceae(0.7500)	Steroidobacter(0.5625)			0	0	0	0	0	0	0	0	0	0	0	0	0	0	0	0	0	0	0	0	0	0	0	0	0	0	0	0	0	0	0	0	0	0	0	0	0	0	0	0	0	0	0	0	7
2470	Flavobacteriaceae(1.0000)	Chryseobacterium(1.0000)			0	0	0	0	0	0	0	0	0	0	0	0	0	0	0	0	0	0	0	0	0	0	0	0	0	0	0	0	0	0	0	0	0	0	0	0	0	0	0	0	0	0	0	0	0
2479	Methylophilaceae(1.0000)	Methylovorus(0.8600)			0	0	0	0	0	0	0	0	0	0	0	0	0	0	0	0	0	0	0	0	0	0	0	0	0	0	0	0	0	0	0	0	0	0	0	0	0	0	0	0	0	0	0	0	0
2485	Peptostreptococcaceae(1.0000)	Sporacetigenium(1.0000)			0	0	0	0	0	0	0	0	0	0	0	0	0	0	0	0	0	0	0	0	0	0	0	0	0	0	0	0	0	0	0	0	0	0	0	0	0	0	0	50	0	0	0	0	0
2487	Lactobacillaceae(1.0000)	Lactobacillus(1.0000)			0	0	0	0	0	0	0	0	0	0	0	0	0	0	0	0	0	0	0	0	0	0	0	0	0	0	0	0	0	0	0	0	0	0	0	0	0	0	0	0	0	0	0	0	0
2504	Rhodospirillaceae(0.8900)	Skermanella(0.4005)			0	0	0	0	0	0	0	0	0	0	0	0	0	0	0	0	0	0	0	0	0	0	0	0	0	0	0	0	0	0	0	0	0	0	0	0	0	0	0	0	0	0	0	0	0
2538	Burkholderiaceae(0.9900)	Burkholderia(0.9801)			0	0	0	0	0	0	0	0	0	0	0	0	0	0	0	0	0	0	0	0	0	0	0	0	0	0	0	0	0	0	0	0	0	0	0	0	0	0	0	0	0	0	0	0	0
2562	Unclassified_Cytophagales(0.8100)	Chryseolinea(0.4536)			0	0	0	0	0	0	0	0	0	0	0	0	0	0	0	0	0	0	0	0	0	0	0	0	0	0	0	0	0	0	0	0	0	0	0	0	0	0	0	0	0	0	0	0	0
2589	Opitutaceae(1.0000)	Opitutus(0.9900)			0	0	0	0	0	0	0	0	0	0	0	0	0	0	0	0	0	0	0	0	0	0	0	0	0	0	0	0	0	0	0	0	0	0	0	0	0	0	0	0	0	0	0	0	0
2619	Burkholderiaceae(0.3900)	Limnobacter(0.1209)			0	0	0	0	0	0	0	0	0	0	0	0	0	0	0	0	0	0	0	0	0	0	0	0	0	0	0	0	0	0	0	0	0	0	0	0	0	0	0	0	0	0	0	0	0
2638	Comamonadaceae(0.9800)	Pseudacidovorax(0.1862)			0	0	0	0	0	0	0	0	0	0	0	0	0	0	0	0	0	0	0	0	0	0	0	0	0	0	0	0	0	0	0	0	0	0	0	0	0	0	0	0	0	0	0	0	0
2671	Micrococcaceae(1.0000)	Arthrobacter(0.8000)			0	0	0	0	0	0	0	0	0	27	0	0	0	0	0	0	0	0	0	0	0	0	0	0	0	0	0	0	0	0	0	0	0	0	0	0	0	0	0	0	0	0	0	0	0
2680	Planctomycetaceae(1.0000)	Planctomicrobium(0.9900)			0	0	0	0	0	0	0	0	0	0	0	0	0	0	0	0	0	0	0	0	0	0	0	0	0	0	0	0	0	0	0	0	0	0	0	0	0	0	0	0	0	0	0	0	1
2693	Planctomycetaceae(0.9800)	Blastopirellula(0.5292)			0	0	0	0	0	0	0	0	0	0	0	0	0	0	0	0	0	0	0	0	0	0	0	0	0	0	0	0	0	0	0	0	0	0	0	0	0	0	0	0	0	0	0	0	0
2721	Pseudomonadaceae(0.9900)	Pseudomonas(0.9504)			0	0	0	0	0	0	0	0	0	0	0	0	0	0	0	0	0	0	0	0	0	0	0	0	0	0	0	0	0	0	0	0	0	0	0	0	0	0	0	0	0	0	0	0	0
2758	Unclassified_Clostridiales(0.2200)	Tissierella(0.0198)			0	0	0	0	0	0	0	0	0	0	0	0	0	0	0	0	0	0	0	0	0	0	0	0	0	0	0	0	0	0	0	0	0	0	0	0	0	0	0	0	0	0	0	0	0
2778	Oxalobacteraceae(0.9800)	Undibacterium(0.9506)			0	0	0	0	0	0	0	0	0	0	0	0	0	0	0	0	0	0	0	0	0	0	0	0	0	0	0	0	0	0	0	0	0	0	0	0	0	0	0	0	0	0	0	0	0
2784	Bacteroidaceae(1.0000)	Bacteroides(1.0000)			0	0	0	0	0	0	0	0	0	0	0	0	0	0	0	0	0	0	0	0	0	0	0	0	0	0	0	0	0	0	0	0	0	0	0	0	0	0	0	0	0	0	0	0	0
2801	Mycoplasmataceae(0.1400)	Mycoplasma(0.0196)			0	0	0	0	0	0	0	0	0	0	0	0	0	0	0	0	0	0	0	0	0	0	0	0	0	0	0	0	0	0	0	0	0	0	0	0	0	0	0	0	0	0	0	0	0
2810	Enterobacteriaceae(0.7600)	Siccibacter(0.1900)			0	0	0	0	0	0	0	0	0	0	0	0	0	0	0	0	0	0	0	0	0	0	0	0	0	0	0	0	0	0	0	0	0	0	0	0	0	0	0	0	0	0	0	0	0
2829	Sphingomonadaceae(1.0000)	Sphingobium(1.0000)			0	0	0	0	0	0	0	0	0	0	0	0	0	0	0	0	0	0	0	0	0	0	0	0	0	0	0	0	0	0	0	0	0	0	0	0	0	0	0	0	0	0	0	0	0
2839	Pseudomonadaceae(1.0000)	Pseudomonas(1.0000)			0	0	0	0	0	0	0	0	0	0	0	0	0	0	0	0	0	0	0	0	0	0	0	0	0	0	0	0	0	0	0	0	0	0	0	0	0	0	0	0	0	0	0	0	0
2843	Rhodospirillaceae(0.4600)	Pelagibius(0.1932)			0	0	0	0	0	0	0	0	0	0	0	0	0	0	0	0	0	0	0	0	0	0	0	0	0	0	0	0	0	0	0	0	0	0	0	0	0	0	0	0	0	0	0	0	0
2873	Planctomycetaceae(1.0000)	Blastopirellula(0.7600)			0	0	0	0	0	0	0	0	0	0	0	0	0	0	0	0	0	0	0	0	0	0	0	0	0	0	0	0	0	0	0	0	0	0	0	0	0	0	0	0	0	0	0	0	0
2896	Unclassified_Alphaproteobacteria(1.0000)	Rhizomicrobium(1.0000)			0	0	0	0	0	0	0	0	0	0	0	0	0	0	0	0	0	0	0	0	0	0	0	0	0	0	0	0	0	0	0	0	0	0	0	0	0	0	0	0	0	0	0	0	1
2926	Unclassified_Rhodospirillales(1.0000)	Reyranella(1.0000)			0	0	0	0	0	0	0	0	0	0	0	0	0	0	0	0	0	0	0	0	0	0	0	0	0	0	0	0	0	0	0	0	0	0	0	0	0	0	0	0	0	0	0	0	0
2947	Comamonadaceae(0.8700)	Curvibacter(0.2784)			0	0	0	0	0	0	0	0	0	0	0	0	0	0	0	0	0	0	0	0	0	0	0	0	0	0	0	0	0	0	0	0	0	0	0	0	0	0	0	0	0	0	0	0	0
2948	Peptoniphilaceae(1.0000)	Peptoniphilus(1.0000)			0	0	0	0	0	0	0	0	0	0	0	0	0	0	0	0	0	0	0	0	0	0	0	0	0	0	0	0	0	0	0	0	0	0	0	0	0	0	0	0	0	0	0	0	0
2956	Cytophagaceae(1.0000)	Cytophaga(1.0000)			0	0	0	0	0	0	0	0	0	0	0	0	0	0	0	0	0	0	0	0	0	0	0	0	0	0	0	0	0	0	0	0	0	0	0	0	0	0	0	0	0	0	0	0	0
2965	Phyllobacteriaceae(0.2000)	Chelativorans(0.0380)			0	0	0	0	0	0	0	0	0	0	0	0	0	0	0	0	0	0	0	0	0	0	0	0	0	0	0	0	0	0	0	0	0	0	0	0	0	0	0	0	0	0	0	0	0
2967	Bacteroidaceae(1.0000)	Bacteroides(1.0000)			0	0	0	0	0	0	0	0	0	0	0	0	0	0	0	0	0	0	0	0	0	0	0	0	0	0	0	0	0	0	0	0	0	0	0	0	0	0	0	0	0	0	0	0	0
3007	Unclassified_Gammaproteobacteria(0.1000)	Plasticicumulans(0.0080)			0	0	0	0	0	0	0	0	0	0	0	0	0	0	0	0	0	0	0	0	0	0	0	0	0	0	0	30	0	0	0	0	0	0	0	0	0	0	0	0	0	0	0	0	0
3011	Flavobacteriaceae(0.9600)	Muriicola(0.1056)			0	0	0	0	0	0	0	0	0	0	0	0	0	0	0	0	0	0	0	0	0	0	0	0	0	0	0	0	0	0	0	0	0	0	0	0	0	0	0	0	0	0	0	0	0
3037	Enterobacteriaceae(1.0000)	Buttiauxella(0.1900)			0	0	0	0	0	0	0	0	0	0	0	0	0	0	0	0	0	0	0	0	0	0	0	0	0	0	0	0	0	0	0	0	0	0	0	0	0	0	0	0	0	0	0	0	0
3043	Oxalobacteraceae(0.8800)	Herbaspirillum(0.6424)			0	0	0	0	0	0	0	0	0	0	0	0	0	0	0	0	0	0	0	0	0	0	0	0	0	0	0	0	0	0	0	0	0	0	0	0	0	0	0	0	0	0	0	0	0
3049	Spirochaetaceae(1.0000)	Spirochaeta(1.0000)			0	0	0	0	0	0	0	0	0	0	0	0	0	0	0	0	0	0	0	0	0	0	0	0	0	0	0	0	0	0	0	0	0	0	0	0	0	0	0	0	0	0	0	0	2
3050	Rhodocyclaceae(0.8400)	Azoarcus(0.6216)			0	0	0	0	0	0	0	0	0	0	0	0	0	0	0	0	0	0	0	0	0	0	0	0	0	0	0	0	0	0	0	0	0	0	0	0	0	0	0	0	0	0	0	0	0
3054	Oscillatoriales(0.0900)	Crinalium(0.0072)			0	0	0	0	0	0	0	0	0	0	0	0	0	0	0	0	0	0	0	0	0	0	0	0	0	0	0	0	0	0	0	0	0	0	0	0	0	0	0	0	0	0	0	0	0
3066	Planctomycetaceae(0.9700)	Pirellula(0.2813)			0	0	0	0	0	0	0	0	0	0	0	0	0	0	0	0	0	0	0	0	0	0	0	0	0	0	0	0	0	0	0	0	0	0	0	0	0	0	0	0	0	0	0	0	0
3112	Bacillaceae(0.9700)	Bacillus(0.8924)			0	0	0	0	0	0	0	0	0	0	0	0	0	0	0	0	0	0	0	0	0	0	0	0	0	0	0	0	0	0	0	0	0	0	0	0	0	0	0	0	0	0	0	8	2
3113	Clostridiaceae(1.0000)	Clostridium(1.0000)			0	0	0	0	0	0	0	0	0	0	0	0	0	0	0	0	0	0	0	40	0	0	0	0	0	0	0	0	0	0	0	0	0	0	0	0	0	0	0	0	0	0	0	0	0
3122	Corynebacteriaceae(1.0000)	Corynebacterium(1.0000)			0	0	0	0	0	0	0	0	0	0	0	0	0	0	0	0	0	0	0	0	0	0	0	0	0	0	0	0	0	0	0	0	0	0	0	0	0	0	0	0	0	0	0	0	0
3142	Clostridiaceae(1.0000)	Anaerosolibacter(1.0000)			0	0	0	0	0	0	0	0	0	0	0	0	0	0	0	0	0	0	0	0	0	0	0	0	0	0	0	0	0	0	0	0	0	0	0	0	0	0	0	26	0	0	0	0	0
3151	Bacillaceae(1.0000)	Oceanobacillus(0.4900)			0	0	0	0	0	0	0	0	0	29	0	0	0	0	0	0	0	0	0	0	0	0	0	0	0	0	0	0	0	0	0	0	0	0	0	0	0	0	0	0	0	0	0	0	0
3160	Enterobacteriaceae(1.0000)	Pectobacterium(0.7400)			0	0	0	0	0	0	0	0	0	0	0	0	0	0	0	0	0	0	0	0	0	0	0	0	0	0	0	0	0	0	0	0	0	0	0	0	0	0	0	0	0	0	0	0	0
3168	Flavobacteriaceae(1.0000)	Flavobacterium(1.0000)			0	0	0	0	0	0	0	0	0	0	0	0	0	0	0	0	0	0	0	0	0	0	0	0	0	0	0	0	0	0	0	0	0	0	0	0	0	0	0	0	0	0	0	0	0
3187	Pseudomonadaceae(1.0000)	Cellvibrio(0.9900)			0	0	0	0	0	0	0	0	0	0	0	0	0	0	0	0	0	0	0	0	0	0	0	0	0	0	0	25	0	0	0	0	0	0	0	0	0	0	0	0	0	0	0	0	0
3197	Hydrogenophilaceae(1.0000)	Tepidiphilus(1.0000)			0	0	0	0	0	0	0	0	0	0	0	0	0	0	0	0	0	0	0	0	0	0	0	0	0	0	0	0	0	0	0	0	0	0	0	0	0	0	0	0	0	0	0	0	0
3215	Cryomorphaceae(0.9800)	Wandonia(0.8330)			0	0	0	0	0	0	0	0	0	0	0	0	0	0	0	0	0	0	0	0	0	0	0	0	0	0	0	0	0	0	0	0	0	0	0	0	0	0	0	0	0	0	0	0	2
3216	Parachlamydiaceae(0.9400)	Parachlamydia(0.6110)			0	0	0	0	0	0	0	0	0	0	0	0	0	0	0	0	0	0	0	0	0	0	0	0	0	0	0	0	0	0	0	0	0	0	0	0	0	0	0	0	0	0	0	0	0
3238	Veillonellaceae(1.0000)	Veillonella(1.0000)			0	0	0	0	0	0	0	0	0	0	0	0	0	0	0	0	0	0	0	0	0	0	0	0	0	0	0	0	0	0	0	0	0	0	0	0	0	0	0	0	0	0	0	0	0
3253	Mycoplasmataceae(0.4900)	Mycoplasma(0.2401)			0	0	0	0	0	0	0	0	0	0	0	0	0	0	0	0	0	0	0	0	0	0	0	0	0	0	0	0	0	0	0	0	0	0	0	0	0	0	0	0	0	0	0	0	0
3274	Oceanospirillaceae(0.2700)	Balneatrix(0.0459)			0	0	0	0	0	0	0	0	0	0	0	0	0	0	0	0	0	0	0	0	0	0	0	0	0	0	0	0	0	0	0	0	0	0	0	0	0	0	0	0	0	0	0	0	0
3291	Granulosicoccaceae(0.1600)	Granulosicoccus(0.0256)			0	0	0	0	0	0	0	0	0	27	0	0	0	0	0	0	0	0	0	0	0	0	0	0	0	0	0	0	0	0	0	0	0	0	0	0	0	0	0	0	0	0	0	0	0
3305	Burkholderiaceae(0.3000)	Limnobacter(0.0780)			0	0	0	0	0	0	0	0	0	0	0	0	0	0	0	0	0	0	0	0	0	0	0	0	0	0	0	0	0	0	0	0	0	0	0	0	0	0	0	0	0	0	0	0	0
3315	Comamonadaceae(0.7000)	Pelomonas(0.2240)			0	0	0	0	0	0	0	0	0	0	0	0	0	0	0	0	0	0	0	0	0	0	0	0	0	0	0	0	0	0	0	0	0	0	0	0	0	0	0	0	0	0	0	0	0
3361	Bacillaceae(0.9900)	Bacillus(0.9702)			0	0	0	0	0	0	0	0	0	0	0	0	0	0	0	0	0	0	0	0	0	0	0	0	0	0	0	0	0	0	0	0	0	0	0	0	0	0	0	0	0	0	0	0	0
3367	Unclassified_Burkholderiales(0.7600)	Methylibium(0.3648)			0	0	0	0	0	0	0	0	0	0	0	0	0	0	0	0	0	0	0	0	0	0	0	0	0	0	0	0	0	0	0	0	0	0	0	0	0	0	0	0	0	0	0	0	0
3385	Mycoplasmataceae(0.1700)	Mycoplasma(0.0289)			0	0	0	0	0	0	0	0	0	0	0	0	0	0	0	0	0	0	0	0	0	0	0	0	0	0	0	0	0	0	0	0	0	0	0	0	0	0	0	0	0	0	0	0	0
3430	Sphingomonadaceae(1.0000)	Sphingobium(1.0000)			0	0	0	0	0	0	0	0	0	0	0	0	0	0	0	0	0	0	0	0	0	0	0	0	0	0	0	0	0	0	0	0	0	0	0	0	0	0	0	0	0	0	0	0	0
3435	Staphylococcaceae(0.9900)	Staphylococcus(0.9801)			0	0	0	0	0	0	0	0	0	0	0	0	0	0	0	0	0	0	0	0	0	0	0	0	0	0	0	0	0	0	0	0	0	0	0	0	0	0	0	0	0	0	0	0	0
3438	Parachlamydiaceae(0.9700)	Parachlamydia(0.8245)			0	0	0	0	0	0	0	0	0	0	0	0	0	0	0	0	0	0	0	0	0	0	0	0	0	0	0	0	27	0	0	0	0	0	0	0	0	0	0	0	0	0	0	0	0
3447	Chromatiaceae(0.2900)	Nitrosococcus(0.0812)			0	0	0	0	0	0	0	0	0	0	0	0	0	0	0	0	0	0	0	0	0	0	0	0	0	0	0	0	0	0	0	0	0	0	0	0	0	0	0	0	0	0	0	0	0
3491	Methylophilaceae(1.0000)	Methylotenera(0.5400)			0	0	0	0	0	0	0	0	0	0	0	0	0	0	0	0	0	0	0	0	0	0	0	0	0	0	0	0	0	0	0	0	0	0	0	0	0	0	0	0	0	0	0	0	0
3495	Beijerinckiaceae(0.2400)	Beijerinckia(0.0576)			0	0	0	0	0	0	0	0	0	0	0	0	0	0	0	0	0	0	0	0	0	0	0	0	0	0	0	0	0	0	0	0	0	0	0	0	0	0	0	0	0	0	0	0	0
3501	Xanthobacteraceae(0.8200)	Pseudolabrys(0.6314)			0	0	0	0	0	0	0	0	0	0	0	0	0	0	0	0	0	0	0	0	0	0	0	0	0	0	0	0	0	0	0	0	0	0	0	0	0	0	0	0	0	0	0	0	1
3550	Thermomonosporaceae(1.0000)	Actinoallomurus(0.8400)			0	0	0	0	0	0	0	0	0	0	0	0	0	0	0	0	0	0	0	0	0	0	0	0	0	0	0	0	0	0	0	0	0	0	0	0	0	0	0	0	0	0	0	0	1
3555	Aurantimonadaceae(0.3800)	Martelella(0.1444)			0	0	0	0	0	0	0	0	0	0	0	0	0	0	0	0	0	0	0	0	0	0	0	0	0	0	0	0	0	0	0	0	0	0	0	0	0	0	0	0	0	0	0	0	0
3562	Planctomycetaceae(0.8100)	Blastopirellula(0.3321)			0	0	0	0	0	0	0	0	0	0	0	0	0	0	0	0	0	0	0	0	0	0	0	0	0	0	0	0	0	0	0	0	0	0	0	0	0	0	0	0	0	0	0	0	0
3576	Caulobacteraceae(1.0000)	Phenylobacterium(0.7400)			0	0	0	0	0	0	0	0	0	0	0	0	0	0	0	0	0	0	0	0	0	0	0	0	0	0	0	0	0	0	0	0	0	0	0	0	0	0	0	0	0	0	0	0	0
3577	Pseudomonadaceae(1.0000)	Pseudomonas(1.0000)			0	0	0	0	0	0	0	0	0	0	0	0	0	0	0	0	0	0	0	0	0	0	0	0	0	0	0	0	0	0	0	0	0	0	0	0	0	0	0	0	0	0	0	0	0
3583	Thermomonosporaceae(1.0000)	Actinoallomurus(0.8800)			0	0	0	0	0	0	0	0	0	0	0	0	0	0	0	0	0	0	0	0	0	0	0	0	0	0	0	0	0	0	0	0	0	0	0	0	0	0	0	0	0	0	0	0	0
3598	Mycoplasmataceae(0.1500)	Mycoplasma(0.0225)			0	0	0	0	0	0	0	0	0	0	0	0	0	0	0	0	0	0	0	0	0	0	0	0	0	0	0	0	0	0	0	0	0	0	0	0	0	0	0	0	0	0	0	0	0
3600	Nocardiaceae(1.0000)	Nocardia(1.0000)			0	0	0	0	0	0	0	0	0	0	0	0	0	0	0	0	0	0	0	0	0	0	0	0	0	0	0	0	0	0	0	0	0	0	0	0	0	0	0	0	0	0	0	0	0
3610	Acidobacteriaceae(1.0000)	Acidobacterium(0.7800)			0	0	0	0	0	0	0	0	0	0	0	0	0	0	0	0	0	0	0	0	0	0	0	0	0	0	0	0	0	0	0	0	0	0	0	0	0	0	0	0	0	0	0	0	0
3626	Clostridiaceae(0.1900)	Caloramator(0.0171)			0	0	0	0	0	0	0	0	0	0	0	0	0	0	0	0	0	0	0	0	0	0	0	0	0	0	0	0	0	0	0	0	0	0	0	0	0	0	0	0	0	0	0	0	0
3654	Opitutaceae(0.9300)	Opitutus(0.7812)			0	0	0	0	0	0	0	0	0	0	0	0	0	0	0	0	0	0	0	0	0	0	0	0	0	0	0	0	0	0	0	0	0	0	0	0	0	0	0	0	0	0	0	0	2
3659	Gaiellaceae(0.9300)	Gaiella(0.8649)			0	0	0	0	0	0	0	0	0	0	0	0	0	0	0	0	0	0	0	0	0	0	0	0	0	0	0	0	0	0	0	0	0	0	0	0	0	0	0	0	0	0	0	0	0
3665	Planctomycetaceae(0.9900)	Pirellula(0.2673)			0	0	0	0	0	0	0	0	0	0	0	0	0	0	0	0	0	0	0	0	0	0	0	0	0	0	0	0	0	0	0	0	0	0	0	0	0	0	0	0	0	0	0	0	0
3666	Unclassified_Clostridiales(1.0000)	Anaerococcus(1.0000)			0	0	0	0	0	0	0	0	0	0	0	0	0	0	0	0	0	0	0	0	0	0	0	0	0	0	0	0	0	0	0	0	0	0	0	0	0	0	0	0	0	0	0	0	0
3727	Bdellovibrionaceae(0.3500)	Bdellovibrio(0.1225)			0	0	0	0	0	0	0	0	0	0	0	0	0	0	0	0	0	0	0	0	0	0	0	0	0	0	0	0	0	0	0	0	0	0	0	0	0	0	0	0	0	0	0	0	1
3728	Paenibacillaceae(0.9300)	Paenibacillus(0.7533)			0	0	0	0	0	0	0	0	0	0	0	0	0	0	0	0	0	0	0	0	0	0	0	0	0	0	0	0	0	0	0	0	0	0	0	0	0	0	0	0	0	0	0	0	8
3746	Pseudomonadaceae(0.9100)	Pseudomonas(0.8281)			0	0	0	0	0	0	0	0	0	0	0	0	0	0	0	0	0	0	0	0	0	0	0	0	0	0	0	0	0	0	0	0	0	0	0	0	0	0	0	0	0	0	0	0	0
3752	Solirubrobacteraceae(0.5500)	Solirubrobacter(0.3025)			0	0	0	0	0	0	0	0	0	0	0	0	0	0	0	0	0	0	0	0	0	0	0	0	0	0	0	0	0	0	0	0	0	0	0	0	0	0	0	0	0	0	0	0	1
3762	Oxalobacteraceae(0.9000)	Duganella(0.7290)			0	0	0	0	0	0	0	0	0	0	0	0	0	0	0	0	0	0	0	0	0	0	0	0	0	0	0	0	0	0	0	0	0	0	0	0	0	0	0	0	0	0	0	0	0
3857	Aurantimonadaceae(0.4300)	Martelella(0.1849)			0	0	0	0	0	0	0	0	0	0	0	0	0	0	0	0	0	0	0	0	0	0	0	0	0	0	0	0	0	0	0	0	0	0	0	0	0	0	0	0	0	0	0	0	0
3861	Flavobacteriaceae(1.0000)	Flavobacterium(1.0000)			0	0	0	0	0	0	0	0	0	0	0	0	0	0	0	0	0	0	0	0	0	0	0	0	0	0	0	0	0	0	0	0	0	0	0	0	0	0	0	0	0	0	0	0	0
3863	Flavobacteriaceae(1.0000)	Bizionia(0.1200)			0	0	0	0	0	0	0	0	0	0	0	0	0	0	0	0	0	0	0	0	0	0	0	0	0	0	0	0	0	0	0	0	0	0	0	0	0	0	0	0	0	0	0	0	0
3924	Lentisphaeraceae(0.1000)	Lentisphaera(0.0100)			0	0	0	0	0	0	0	0	0	0	0	0	0	0	0	0	0	0	0	0	0	0	0	0	0	0	0	0	0	0	0	0	0	0	0	0	0	0	0	0	0	0	0	0	0
3962	Micrococcaceae(1.0000)	Arthrobacter(0.9200)			0	0	0	0	0	0	0	0	0	0	0	0	0	0	0	0	0	0	0	0	0	0	0	0	0	0	0	0	0	0	0	0	0	0	0	0	0	0	0	0	0	0	0	1	0
3964	Pseudomonadaceae(0.9900)	Cellvibrio(0.9801)			0	0	0	0	0	0	0	0	0	0	0	0	0	0	0	0	0	0	0	0	0	0	0	0	0	0	0	0	0	0	0	0	0	0	0	0	0	0	0	0	0	0	0	0	2
3989	Caulobacteraceae(0.9700)	Asticcacaulis(0.6790)			0	0	0	0	0	0	0	0	0	0	0	0	0	0	0	0	0	0	0	0	0	0	0	0	0	0	0	0	0	0	0	0	0	0	0	0	0	0	0	0	0	0	0	0	1
4011	Chitinophagaceae(0.9700)	Niabella(0.5335)			0	0	0	0	0	0	0	0	0	0	0	0	0	0	0	0	0	0	0	0	0	0	0	0	0	0	0	0	0	0	0	0	0	0	0	0	0	0	0	0	0	0	0	0	0
4044	Lysobacteraceae(0.9400)	Pseudoxanthomonas(0.6298)			0	0	0	0	0	0	0	0	0	0	0	0	0	0	0	0	0	0	0	0	0	0	0	0	0	0	0	0	0	0	0	0	0	0	0	0	0	0	0	0	0	0	0	0	0
4052	Pseudomonadaceae(0.9800)	Pseudomonas(0.9604)			0	0	0	0	0	0	0	0	0	0	0	0	0	0	0	0	0	0	0	0	0	0	0	0	0	0	0	0	0	0	0	0	0	0	0	0	0	0	0	0	0	0	0	0	0
4147	Actinomycetaceae(1.0000)	Varibaculum(0.9900)			0	0	0	0	0	0	0	0	0	0	0	0	0	0	0	0	0	0	0	0	0	0	0	0	0	0	0	0	0	0	0	0	0	0	0	0	0	0	0	0	0	0	0	0	0
4179	Hyphomicrobiaceae(0.6400)	Rhodoplanes(0.3968)			0	0	0	0	0	0	0	0	0	0	0	0	0	0	0	0	0	0	0	0	0	0	0	0	0	0	0	0	0	0	0	0	0	0	0	0	0	0	0	0	0	0	0	0	1
4190	Bacteroidaceae(1.0000)	Bacteroides(1.0000)			0	0	0	0	0	0	0	0	0	0	0	0	0	0	0	0	0	0	0	0	0	0	0	0	0	0	0	0	0	0	0	0	0	0	0	0	0	0	0	0	0	0	0	0	0
4191	Rhodospirillaceae(0.8100)	Fodinicurvata(0.2349)			0	0	0	0	0	0	0	0	0	0	0	0	0	0	0	0	0	0	0	0	0	0	0	0	0	0	0	0	0	0	0	0	0	0	0	0	0	0	0	0	0	0	0	0	0
4213	Unclassified_Sphingobacteriales(0.9800)	Aliifodinibius(0.9604)			0	0	0	0	0	0	0	0	0	0	0	0	0	0	0	0	0	0	0	0	0	0	0	0	0	0	0	0	0	0	0	0	0	0	0	0	0	0	0	0	0	0	0	0	0
4280	Rhizobiaceae(1.0000)	Kaistia(1.0000)			0	0	0	0	0	0	0	0	0	0	0	0	0	0	0	0	0	0	0	0	0	0	0	0	0	0	0	0	0	0	0	0	0	0	0	0	0	0	0	0	0	0	0	0	0
4298	Mycoplasmataceae(0.1300)	Mycoplasma(0.0169)			0	0	0	0	0	0	0	0	0	0	0	0	0	0	0	0	0	0	0	0	0	0	0	0	0	0	0	0	0	0	0	0	0	0	0	0	0	0	0	0	0	0	0	0	0
4314	Porphyromonadaceae(1.0000)	Porphyromonas(1.0000)			0	0	0	0	0	0	0	0	0	0	0	0	0	0	0	0	0	0	0	0	0	0	0	0	0	0	0	0	0	0	0	0	0	0	0	0	0	0	0	0	0	0	0	0	0
4331	Pseudomonadaceae(1.0000)	Pseudomonas(1.0000)			0	0	0	0	0	0	0	0	0	0	0	0	0	0	0	0	0	0	0	0	0	0	0	0	0	0	0	0	0	0	0	0	0	0	0	0	0	0	0	0	0	0	0	0	0
4409	Streptococcaceae(1.0000)	Streptococcus(1.0000)			0	0	0	0	0	0	0	0	0	0	0	0	0	0	0	0	0	0	0	0	0	0	0	0	0	0	0	0	0	0	0	0	0	0	0	0	0	0	0	0	0	0	0	0	0
4423	Lysobacteraceae(1.0000)	Thermomonas(0.7900)			0	0	0	0	0	0	0	0	0	0	0	0	0	0	0	0	0	0	0	0	0	0	0	0	0	0	0	0	0	0	0	0	0	0	0	0	0	0	0	0	0	0	0	0	0
4468	Planctomycetaceae(0.1100)	Schlesneria(0.0077)			0	0	0	0	0	0	0	0	0	0	0	0	0	0	0	0	0	0	0	0	0	0	0	0	0	0	0	0	0	0	0	0	0	0	0	0	0	0	0	0	0	0	0	0	0
4512	Burkholderiaceae(0.6700)	Burkholderia(0.3484)			0	0	0	0	0	0	0	0	0	0	0	0	0	0	0	0	0	0	0	0	0	0	0	0	0	0	0	0	0	0	0	0	0	0	0	0	0	0	0	0	0	0	0	0	0
4522	Neisseriaceae(1.0000)	Neisseria(0.9800)			0	0	0	0	0	0	0	0	0	0	0	0	0	0	0	0	0	0	0	0	0	0	0	0	0	0	0	0	0	0	0	0	0	0	0	0	0	0	0	0	0	0	0	0	0
4559	Flavobacteriaceae(1.0000)	Flavobacterium(1.0000)			0	0	0	0	0	0	0	0	0	0	0	0	0	0	0	0	0	0	0	0	0	0	0	0	0	0	0	0	0	0	0	0	0	0	0	0	0	0	0	0	0	0	0	0	0
4560	Pseudomonadaceae(1.0000)	Cellvibrio(1.0000)			0	0	0	0	0	0	0	0	0	0	0	0	0	0	0	0	0	0	0	0	0	0	0	0	0	0	0	0	0	0	0	0	0	0	0	0	0	0	0	0	0	0	0	0	1
4567	Peptoniphilaceae(0.8100)	Peptoniphilus(0.5994)			0	0	0	0	0	0	0	0	0	0	0	0	0	0	0	0	0	0	0	0	0	0	0	0	0	0	0	0	0	0	0	0	0	0	0	0	0	0	0	0	0	0	0	0	0
4604	Prevotellaceae(1.0000)	Prevotella(1.0000)			0	0	0	0	0	0	0	0	0	0	0	0	0	0	0	0	0	0	0	0	0	0	0	0	0	0	0	0	0	0	0	0	0	0	0	0	0	0	0	0	0	0	0	0	0
4611	Desulfobacteraceae(0.2000)	Desulfonema(0.0160)			0	0	0	0	0	0	0	0	0	0	0	0	0	0	0	0	0	0	0	0	0	0	0	0	0	0	0	0	0	0	0	0	0	0	0	0	0	0	0	0	0	0	0	0	0
4630	Mycoplasmataceae(0.4700)	Mycoplasma(0.2209)			0	0	0	0	0	0	0	0	0	0	0	0	0	0	0	0	0	0	0	0	0	0	0	0	0	0	0	0	0	0	0	0	0	0	0	0	0	0	0	0	0	0	0	0	0
4643	Flavobacteriaceae(1.0000)	Flavobacterium(1.0000)			0	0	0	0	0	0	0	0	0	0	0	0	0	0	0	0	0	0	0	0	0	0	0	0	0	0	0	0	0	0	0	0	0	0	0	0	0	0	0	0	0	0	0	0	1
4747	Jonesiaceae(0.4000)	Jonesia(0.1600)			0	0	0	0	0	0	0	0	0	0	0	0	0	0	0	0	0	0	0	0	0	0	0	0	0	0	0	0	0	0	0	0	0	0	0	0	0	0	0	0	0	0	0	0	0
4758	Legionellaceae(1.0000)	Legionella(1.0000)			0	0	0	0	0	0	0	0	0	0	0	0	0	0	0	0	0	0	0	0	0	0	0	0	0	0	0	0	0	0	0	0	0	0	0	0	0	0	0	0	0	0	0	0	0
4792	Pseudomonadaceae(0.8000)	Pseudomonas(0.6400)			0	0	0	0	0	0	0	0	0	0	0	0	0	0	0	0	0	0	0	0	0	0	0	0	0	0	0	0	0	0	0	0	0	0	0	0	0	0	0	0	0	0	0	0	0
4813	Pseudomonadaceae(0.9200)	Pseudomonas(0.8464)			0	0	0	0	0	0	0	0	0	0	0	0	0	0	0	0	0	0	0	0	0	0	0	0	0	0	0	0	0	0	0	0	0	0	0	0	0	0	0	0	0	0	0	0	0
4830	Actinomycetaceae(1.0000)	Actinotignum(1.0000)			0	0	0	0	0	0	0	0	0	0	0	0	0	0	0	0	0	0	0	0	0	0	0	0	0	0	0	0	0	0	0	0	0	0	0	0	0	0	0	0	0	0	0	0	0
4832	Comamonadaceae(0.8700)	Curvibacter(0.2523)			0	0	0	0	0	0	0	0	0	0	0	0	0	0	0	0	0	0	0	0	0	0	0	0	0	0	0	0	0	0	0	0	0	0	0	0	0	0	0	0	0	0	0	0	0
4861	Sphingomonadaceae(0.1200)	Sandarakinorhabdus(0.0096)			0	0	0	0	0	0	0	0	0	0	0	0	0	0	0	0	0	0	0	0	0	0	0	0	0	0	0	0	0	0	0	0	0	0	0	0	0	0	0	0	0	0	0	0	0
4876	Haliangiaceae(0.2100)	Haliangium(0.0441)			0	0	0	0	0	0	0	0	0	0	0	0	0	0	0	0	0	0	0	0	0	0	0	0	0	0	0	0	0	0	0	0	0	0	0	0	0	0	0	0	0	0	0	0	0
4879	Rhodospirillaceae(0.8100)	Fodinicurvata(0.1620)			0	0	0	0	0	0	0	0	0	0	0	0	0	0	0	0	0	0	0	0	0	0	0	0	0	0	0	0	0	0	0	0	0	0	0	0	0	0	0	0	0	0	0	0	0
4914	Gemmatimonadaceae(0.1700)	Gemmatimonas(0.0289)			0	0	0	0	0	0	0	0	0	0	0	0	0	0	0	0	0	0	0	0	0	0	0	0	0	0	0	0	0	0	0	0	0	0	0	0	0	0	0	0	0	0	0	0	0
4917	Flavobacteriaceae(1.0000)	Flavobacterium(1.0000)			0	0	0	0	0	0	0	0	0	0	0	0	0	0	0	0	0	0	0	0	0	0	0	0	0	0	0	0	0	0	0	0	0	0	0	0	0	0	0	0	0	0	0	0	0
4925	Stigonematales(0.0800)	Iphinoe(0.0040)			0	0	0	0	0	0	0	0	0	0	0	0	0	0	0	0	0	0	0	0	0	0	0	0	0	0	0	0	0	0	0	0	0	0	0	0	0	0	0	0	0	0	0	0	0
4984	Bacillaceae(0.7400)	Bacillus(0.5254)			0	0	0	0	0	0	0	0	0	0	0	0	0	0	0	0	0	0	0	0	0	0	0	0	0	0	0	0	0	0	0	0	0	0	0	0	0	0	0	0	0	0	0	0	0
5005	Thermomonosporaceae(0.8600)	Actinoallomurus(0.6794)			0	0	0	0	0	0	0	0	0	0	0	0	0	0	0	0	0	0	0	0	0	0	0	0	0	0	0	0	0	0	0	0	0	0	0	0	0	0	0	0	0	0	0	0	0
5015	Flavobacteriaceae(0.9800)	Flavobacterium(0.9604)			0	0	0	0	0	0	0	0	0	0	0	0	0	0	0	0	0	0	0	0	0	0	0	0	0	0	0	0	0	0	0	0	0	0	0	0	0	0	0	0	0	0	0	0	0
5060	Lysobacteraceae(0.9600)	Stenotrophomonas(0.8256)			0	0	0	0	0	0	0	0	0	0	0	0	0	0	0	0	0	0	0	0	0	0	0	0	0	0	0	0	0	0	0	0	0	0	0	0	0	0	0	0	0	0	0	2	0
5071	Flavobacteriaceae(1.0000)	Flavobacterium(1.0000)			0	0	0	0	0	0	0	0	0	0	0	0	0	0	0	0	0	0	0	0	0	0	0	0	0	0	0	0	0	0	0	0	0	0	0	0	0	0	0	0	0	0	0	0	0
5099	Peptoniphilaceae(0.8000)	Peptoniphilus(0.6240)			0	0	0	0	0	0	0	0	0	0	0	0	0	0	0	0	0	0	0	0	0	0	0	0	0	0	0	0	0	0	0	0	0	0	0	0	0	0	0	0	0	0	0	0	0
5143	Hyphomicrobiaceae(0.6300)	Rhodoplanes(0.3780)			0	0	0	0	0	0	0	0	0	0	0	0	0	0	0	0	0	0	0	0	0	0	0	0	0	0	0	0	0	0	0	0	0	0	0	0	0	0	0	0	0	0	0	0	1
5150	Bdellovibrionaceae(0.1000)	Bdellovibrio(0.0100)			0	0	0	0	0	0	0	0	0	0	0	0	0	0	0	0	0	0	0	0	0	0	0	0	0	0	0	0	0	0	0	0	0	0	0	0	0	0	0	0	0	0	0	0	1
5193	Iamiaceae(0.2000)	Aquihabitans(0.0400)			0	0	0	0	0	0	0	0	0	0	0	0	0	0	0	0	0	0	0	0	0	0	0	0	0	0	0	0	0	0	0	0	0	0	0	0	0	0	0	0	0	0	0	0	0
5245	Planctomycetaceae(1.0000)	Pirellula(0.7000)			0	0	0	0	0	0	0	0	0	0	0	0	0	0	0	0	0	0	0	0	0	0	0	0	0	0	0	0	0	0	0	0	0	0	0	0	0	0	0	0	0	0	0	0	0
5373	Prevotellaceae(1.0000)	Prevotella(1.0000)			0	0	0	0	0	0	0	0	0	0	0	0	0	0	0	0	0	0	0	0	0	0	0	0	0	0	0	0	0	0	0	0	0	0	0	0	0	0	0	0	0	0	0	0	0
5384	Beijerinckiaceae(0.9900)	Methylorosula(0.9603)			0	0	0	0	0	0	0	0	0	0	0	0	0	0	0	0	0	0	0	0	0	0	0	0	0	0	0	0	0	0	0	0	0	0	0	0	0	0	0	0	0	0	0	0	1
5435	Enterobacteriaceae(0.6400)	Edwardsiella(0.1408)			0	0	0	0	0	0	0	0	0	0	0	0	0	0	0	0	0	0	0	0	0	0	0	0	0	0	0	0	0	0	0	0	0	0	0	0	0	0	0	0	0	0	0	0	0
5589	Neisseriaceae(0.7800)	Snodgrassella(0.1326)			0	0	0	0	0	0	0	0	0	0	0	0	0	0	0	0	0	0	0	0	0	0	0	0	0	0	0	0	0	0	0	0	0	0	0	0	0	0	0	0	0	0	0	0	0
5614	Bacteroidaceae(1.0000)	Bacteroides(1.0000)			0	0	0	0	0	0	0	0	0	0	0	0	0	0	0	0	0	0	0	0	0	0	0	0	0	0	0	0	0	0	0	0	0	0	0	0	0	0	0	0	0	0	0	0	0
5650	Nitrosomonadaceae(0.3300)	Nitrosospira(0.1056)			0	0	0	0	0	0	0	0	0	0	0	0	0	0	0	0	0	0	0	0	0	0	0	0	0	0	0	0	0	0	0	0	0	0	0	0	0	0	0	0	0	0	0	0	0
5803	Unclassified_Lysobacteriales(0.2900)	Povalibacter(0.0841)			0	0	0	0	0	0	0	0	0	0	0	0	0	0	0	0	0	0	0	0	0	0	0	0	0	0	0	0	0	0	0	0	0	0	0	0	0	0	0	0	0	0	0	0	0
5808	Burkholderiaceae(0.3200)	Limnobacter(0.0960)			0	0	0	0	0	0	0	0	0	0	0	0	0	0	0	0	0	0	0	0	0	0	0	0	0	0	0	0	0	0	0	0	0	0	0	0	0	0	0	0	0	0	0	0	0
5817	Legionellaceae(1.0000)	Legionella(1.0000)			0	0	0	0	0	0	0	0	0	0	0	0	0	0	0	0	0	0	0	0	0	0	0	0	0	0	0	0	0	0	0	0	0	0	0	0	0	0	0	0	0	0	0	0	0
5894	Unclassified_Alphaproteobacteria(0.6700)	Rhizomicrobium(0.4489)			0	0	0	0	0	0	0	0	0	0	0	0	0	0	0	0	0	0	0	0	0	0	0	0	0	0	0	0	0	0	0	0	0	0	0	0	0	0	0	0	0	0	0	0	0
5928	Acidobacteriaceae(0.9100)	Terriglobus(0.4459)			0	0	0	0	0	0	0	0	0	0	0	0	0	0	0	0	0	0	0	0	0	0	0	0	0	0	0	0	0	0	0	0	0	0	0	0	0	0	0	0	0	0	0	0	1
5944	Unclassified_Clostridiales(1.0000)	Blautia(1.0000)			0	0	0	0	0	0	0	0	0	0	0	0	0	0	0	0	0	0	0	0	0	0	0	0	0	0	0	0	0	0	0	0	0	0	0	0	0	0	0	0	0	0	0	0	0
5990	Actinomycetaceae(1.0000)	Varibaculum(1.0000)			0	0	0	0	0	0	0	0	0	0	0	0	0	0	0	0	0	0	0	0	0	0	0	0	0	0	0	0	0	0	0	0	0	0	0	0	0	0	0	0	0	0	0	0	0
6008	Peptoniphilaceae(1.0000)	Peptoniphilus(1.0000)			0	0	0	0	0	0	0	0	0	0	0	0	0	0	0	0	0	0	0	0	0	0	0	0	0	0	0	0	0	0	0	0	0	0	0	0	0	0	0	0	0	0	0	0	0
6018	Veillonellaceae(1.0000)	Dialister(0.9400)			0	0	0	0	0	0	0	0	0	0	0	0	0	0	0	0	0	0	0	0	0	0	0	0	0	0	0	0	0	0	0	0	0	0	0	0	0	0	0	0	0	0	0	0	0
6024	Peptoniphilaceae(1.0000)	Peptoniphilus(1.0000)			0	0	0	0	0	0	0	0	0	0	0	0	0	0	0	0	0	0	0	0	0	0	0	0	0	0	0	0	0	0	0	0	0	0	0	0	0	0	0	0	0	0	0	0	0
6063	Unclassified_Clostridiales(0.9900)	Blautia(0.9801)			0	0	0	0	0	0	0	0	0	0	0	0	0	0	0	0	0	0	0	0	0	0	0	0	0	0	0	0	0	0	0	0	0	0	0	0	0	0	0	0	0	0	0	0	0
6069	Microbacteriaceae(1.0000)	Gryllotalpicola(1.0000)			0	0	0	0	0	0	0	0	0	0	0	0	0	0	0	0	0	0	0	0	0	0	0	0	0	0	0	0	0	0	0	0	0	0	0	0	0	0	0	0	0	0	0	0	1
6079	Rhizobiaceae(0.5800)	Rhizobium(0.3364)			0	0	0	0	0	0	0	0	0	0	0	0	0	0	0	0	0	0	0	0	0	0	0	0	0	0	0	0	0	0	0	0	0	0	0	0	0	0	0	0	0	0	0	0	0
6080	Ruminococcaceae(0.9800)	Ruminococcus(0.9604)			0	0	0	0	0	0	0	0	0	0	0	0	0	0	0	0	0	0	0	0	0	0	0	0	0	0	0	0	0	0	0	0	0	0	0	0	0	0	0	0	0	0	0	0	0
6094	Phaselicystidaceae(0.7900)	Phaselicystis(0.6241)			0	0	0	0	0	0	0	0	0	0	0	0	0	0	0	0	0	0	0	0	0	0	0	0	0	0	0	0	0	0	0	0	0	0	0	0	0	0	0	0	0	0	0	0	1
6124	Comamonadaceae(0.9900)	Curvibacter(0.4356)			0	0	0	0	0	0	0	0	0	0	0	0	0	0	0	0	0	0	0	0	0	0	0	0	0	0	0	0	0	0	0	0	0	0	0	0	0	0	0	0	0	0	0	0	0
6203	Acidobacteriaceae(0.8800)	Terriglobus(0.4048)			0	0	0	0	0	0	0	0	0	0	0	0	0	0	0	0	0	0	0	0	0	0	0	0	0	0	0	0	0	0	0	0	0	0	0	0	0	0	0	0	0	0	0	0	1
6229	Pseudomonadaceae(1.0000)	Pseudomonas(1.0000)			0	0	0	0	0	0	0	0	0	0	0	0	0	0	0	0	0	0	0	0	0	0	0	0	0	0	0	0	0	0	0	0	0	0	0	0	0	0	0	0	0	0	0	0	0
6319	Bacteroidaceae(1.0000)	Bacteroides(1.0000)			0	0	0	0	0	0	0	0	0	0	0	0	0	0	0	0	0	0	0	0	0	0	0	0	0	0	0	0	0	0	0	0	0	0	0	0	0	0	0	0	0	0	0	0	0
6327	Sphingobacteriaceae(1.0000)	Mucilaginibacter(0.9900)			0	0	0	0	0	0	0	0	0	0	0	0	0	0	0	0	0	0	0	0	0	0	0	0	0	0	0	0	0	0	0	0	0	0	0	0	0	0	0	0	0	0	0	0	1
6335	Nitrosomonadaceae(0.5800)	Nitrosospira(0.3364)			0	0	0	0	0	0	0	0	0	0	0	0	0	0	0	0	0	0	0	0	0	0	0	0	0	0	0	0	0	0	0	0	0	0	0	0	0	0	0	0	0	0	0	0	1
6415	Flavobacteriaceae(1.0000)	Flavobacterium(1.0000)			0	0	0	0	0	0	0	0	0	0	0	0	0	0	0	0	0	0	0	0	0	0	0	0	0	0	0	0	0	0	0	0	0	0	0	0	0	0	0	0	0	0	0	0	0
a Taxonomic assignment scores for family and genus are provided between brackets. In general, taxonomic assignments are considered reliable when bootstrap confidence values exceed 0.80.
b Most important zOTUs (mentioned in main text and figures) were also identified by a BLAST search against type materials in GenBank. When no significant similarity was found with type materials (< 97%), the BLAST analysis was performed against entire GenBank (indicated with an asterisk). Identifications were performed at genus level; when identical scores were obtained for different genera, iden…
[truncated: 37 more columns]

## Sheet: Table S4 Read loss
Table S4: Sequencing read loss table.
Sample	# raw reads (forward)	# raw reads (reverse)	# merged paired readsa	# reads after filteringb	# reads after removing contaminantsc
G1-ENS1	976360	976360	171789	130525	7210
G1-ENS2	834692	834692	148145	113717	2607
G1-ENS3	438304	438304	80051	61716	22469
G1-ENS4	1040076	1040076	192858	145302	101235
G1-ENS5*	185164	185164	28863	21881	232
G1-ENS6	438444	438444	77177	60567	2390
G1-ENS7	419644	419644	74513	56710	2325
G1-ENS8	707152	707152	124730	95620	5815
G1-RNS1	398156	398156	73515	55113	52878
G1-RNS2	436828	436828	82677	63327	53782
G1-RNS3	324736	324736	60690	46294	41775
G1-RNS4	207300	207300	37809	28432	25921
G1-RNS5	673152	673152	125688	95586	88498
G1-RNS6	582316	582316	98961	74295	68508
G1-RNS7	753376	753376	141572	108604	92757
G1-RNS8	190076	190076	35299	26680	24840
G2-ENS1	629988	629988	110628	84314	807
G2-ENS2	701868	701868	124624	96055	953
G2-ENS3*	359476	359476	64544	50579	427
G2-ENS4*	413624	413624	72544	55904	338
G2-ENS5*	801748	801748	144682	113993	212
G2-ENS6*	388688	388688	68705	53171	198
G2-ENS7*	418168	418168	61440	45946	111
G2-ENS8*	380800	380800	64997	50192	172
G2-RNS1	422672	422672	79055	60710	53675
G2-RNS2	338868	338868	65306	51100	42308
G2-RNS3	402380	402380	76441	59355	53981
G2-RNS4	218044	218044	40415	30929	28508
G2-RNS5	219852	219852	41561	32215	28360
G2-RNS6	184616	184616	36019	28213	25242
G2-RNS7	677788	677788	129109	99788	91192
G2-RNS8	303412	303412	56179	43482	37977
G3-ENS1	346676	346676	67233	52603	51720
G3-ENS2	185432	185432	36451	28796	22191
G3-ENS3	258740	258740	50101	39255	38783
G3-ENS4	351300	351300	65385	50263	45535
G3-ENS5	283360	283360	56761	45135	39894
G3-ENS6	460216	460216	93290	74409	70317
G3-ENS7	399640	399640	80209	64985	56415
G3-RNS1	925620	925620	166031	123802	121491
G3-RNS2	486804	486804	89712	67598	65891
G3-RNS3	444160	444160	81705	61956	59423
G3-RNS4	235144	235144	41651	30692	29993
G3-RNS5	360896	360896	66769	51217	50881
G3-RNS6	223672	223672	40360	30221	29886
G3-RNS7	371408	371408	60611	44667	43266
G1-ES1	831644	831644	158604	123101	81027
G1-ES2	674740	674740	120368	93603	12514
G1-ES3	481100	481100	77030	58087	28246
G1-ES4	962968	962968	166899	129508	14338
G1-ES5	323312	323312	58206	44814	5569
G1-ES6	194460	194460	35333	27638	6532
G1-ES7	777840	777840	138961	107525	15663
G1-ES8	984064	984064	180453	140770	47488
G1-RS1	419100	419100	80311	61825	60617
G1-RS2*	14604	14604	2504	1900	1810
G1-RS3	202508	202508	34197	25627	25295
G1-RS4	595528	595528	113190	86993	76831
G1-RS5	224208	224208	43599	33562	32361
G1-RS6	255024	255024	49108	37775	36671
G1-RS7*	117168	117168	22019	16731	16328
G1-RS8	250788	250788	48513	37723	34803
G2-ES1	608052	608052	111879	88614	8509
G2-ES2	620128	620128	112673	87355	14921
G2-ES3	311496	311496	48573	36670	5400
G2-ES4	472324	472324	83429	65300	7222
G2-ES5	641224	641224	110851	83875	9139
G2-ES6	421248	421248	73427	55758	5021
G2-ES7	446984	446984	81027	61839	27468
G2-ES8*	8728	8728	1375	1052	284
G2-RS1	226696	226696	43979	34558	34156
G2-RS2	235496	235496	45238	35107	34464
G2-RS3*	169396	169396	29244	22508	22156
G2-RS4	322580	322580	62141	48660	47678
G2-RS5	279772	279772	51107	39055	37806
G2-RS6	531896	531896	102058	80226	78523
G2-RS7	760064	760064	141546	109024	106302
G2-RS8	1374660	1374660	227539	172283	167772
G3-ES1	159068	159068	32099	25817	25323
G3-ES2	464136	464136	89511	71227	68498
G3-ES3	342664	342664	60603	46773	46057
G3-ES4	328004	328004	64942	51744	48628
G3-ES5	157940	157940	30989	24165	23264
G3-ES6	277232	277232	48620	36925	36500
G3-ES7	318840	318840	63816	50497	48656
G3-RS1	378888	378888	71224	54832	53532
G3-RS2	180884	180884	32954	25054	24469
G3-RS3	445168	445168	83458	64389	63052
G3-RS4*	109444	109444	20201	15492	15213
G3-RS5	305904	305904	56031	42533	41692
G3-RS6	347832	347832	64708	50248	49521
G3-RS7	370880	370880	67950	51872	50850
a Merged paired reads with maximal 10 differences between forward and reversed reads
b Filtering based on 0.10 expected errors and read length of 250 bp
c Removal of chloroplast, mitochondrial, eukaryotic and archaeal DNA
* Samples which are not included in the analysis because of too less reads
